# Supplementary material for: RNA-SEQ Reveals Transcriptional Level Changes of Poplar Roots in Different Forms of Nitrogen Treatments
Source: Front Plant Sci. 2016 Feb 2;7:51. doi: 10.3389/fpls.2016.00051 (PMC4735414; doi:10.3389/fpls.2016.00051)
Supplement: Table S1 — The genes primers used for qRT-PCR validation are listed. [file Table1.XLSX]

## Sheet: Sheet1
primer for RNA-SEQ	Validation of RNA-SEQ results by real-time PCR
	Gene ID	Sense primer	Anti-sense primer	Symbol
	Potri.013G065100.1	TTCTTCAAATATCCCACC	TTCTGACTTATCTGCCTCT	GLIP1 GDSL lipase 1	6.49644	S1/S3
	Potri.002G208700.1	CAGCCAAGTGTACCAACT	CTTCCTAAGCAAAGAGCC	Thioredoxin superfamily protein	-8.57988	S1/S3
	Potri.016G115700.1	CTTTCTATTGCGGGTTCT	GCCTGTGGGAAATCTATC	unknown	-10.2391	S1/S3
	Potri.017G058000.1	GCAAGTGAATACGGTGTC	CATCTTCTACTGGGTGGT	F-box family protein	8.59965	S1/S3
	Potri.001G463300.1	TCCTGCTAGTTCTATCTCC	TCGGTACTGTAGGCTGTG	EDA28,MEE23 FAD-binding Berberine family protein	4.95716	S1/S3
	Potri.005G005200.1	TGTCAATGGAGGGAATAT	ATGGCAACCAATAACATG	unknown	-9.12437	S1/S3
	Potri.019G093000.1	AAAAGGTTAGCGAAGATG	AGCCGTGTCAAATGGAGT	O-methyltransferase family protein	-5.29245	S1/S3
	Potri.012G033900.1	TTAGCCAACAAAGGAAGC	TGGACCCAAACATAGTCA	ATCHIA,CHIA chitinase A	7.01863	S1/S3
	Potri.014G118300.1	CACAAACACGGACGACAT	TCTCCCAACACCATACCC	sequence-specific DNA binding transcription factors;transcription regulators	-9.52573	S1/S3
	Potri.014G102700.1	TTAGGCTTGCTCCGTTTG	TGGATTCGCCATCTCACA	CYP78A6 cytochrome P450, family 78, subfamily A, polypeptide 6	-6.53686	S1/S3
	Potri.002G078400.1	GCGGGATCATCTTGTAAA	AAAACCGACAACCATCAA	Preprotein translocase SecA family protein	-8.30976	S3/S2
	Potri.011G149400.1	TCCAAGAAGGGTTCGTTT	GAGGAGGATGAGCAGAGG	unknown	-5.05007	S3/S2
	Potri.013G041700.1	TGCGGGACAAGTGACGAT	GGCAGTCCAGCCGTATTT	pathogenesis-related 4	-8.28541	S3/S2
	Potri.002G207000.1	GCGTACTCGGACAATGAA	CCTTGGGACAGATGAAAA	ARF1-BP,ARF2,HSS,ORE14 auxin response factor 2	8.26955	S3/S2
	Potri.014G066300.1	CCATCCCAAGCTCTTCAA	AGCATTCCCATAGCCACA	ATEXPB2,ATHEXP BETA 1.4,EXPB2 expansin B2	-4.9115	S3/S2
	Potri.001G303000.1	GAAGGGCTTGGAATGTAG	ACTGAAGTTGGTCGTGCT	UGT73B3 UDP-glucosyl transferase 73B3	-5.41399	S3/S2
	Potri.011G031100.1	CACCACTCAAACCTGCCCTAT	TGCTCATTCCCAGCCTCA	ATCXXS1,CXXS1 C-terminal cysteine residue is changed to a serine 1	-8.75848	S1/S2
	Potri.001G044500.3	GCAATGAATGGGAACTCT	TGACATAAGCCCTGGAAG	ATWRKY40,WRKY40 WRKY DNA-binding protein 40	-9.83557	S1/S2
	Potri.011G164200.1	CAAGATGGTGACTGGGT	TAACTCGATGGAGCAAAC	2-oxoglutarate (2OG) and Fe(II)-dependent oxygenase superfamily protein	5.26784	S1/S2
	Potri.014G136600.1	TGGAAGCCTAGCAACACT	GATCGCTGCATAAAGAATAA	Major facilitator superfamily protein	-9.49526	S1/S2
	Potri.006G256100.1	GGACCTGTTAATGTTGTTGC	ACCAGGAGGGATGGATTT	Bifunctional inhibitor/lipid-transfer protein/seed storage 2S albumin superfamily protein	-10.208	S1/S2
	Potri.019G016900.1	AAAGACAAACCTGGAATC	TTGGCAAACTTGAGTAGA	ATTPS21,TPS21 terpene synthase 21	-5.00945	S1/S2
	Potri.014G176100.1	AACGCTAGAATCATTAGG	AGCCATAGACGCAACAAA	unknown	-8.75838	S1/S2
	Potri.004G203900.1	GGAGCACCTACACTGGAT	TGGGCATTGAAGAAGACA	ATC centroradialis	-6.78164	S1/S2
	Potri.011G102500.1	CGAAGGGTAACAAAGGAA	AACAGTAGACCGTGGAAG	ATMPK19,MPK19 MAP kinase 19	-0.963014	S1/S2
	Potri.010G211700.1	AATACCCGATTAGTCCTC	AGCCCTGAATTTATACGA	unknown	-0.953272	S1/S2
	Potri.010G080600.1	TACATGGAGGAATCCAACG	ACAGGCATCACCAGAAGG	Protein of unknown function (DUF506)	-0.924583	S1/S2
	Potri.005G052900.1	CATAACGGTACTAGACGG	AATGAGATGCCTAAGAGC	calcium-binding EF hand family protein	-0.603803	S1/S2
	Potri.T037500.2	TGTGCCTTTATACAACTTTAGC	ATCCACTGGGACCCTTTT	Core-2/I-branching beta-1,6-N-acetylglucosaminyltransferase family protein	-0.0870519	S3/S2
	Potri.016G098100.1	AGGCTTTAGGTGGTCATA	TCTGCTGCTGGAAGATTA	C2H2-type zinc finger family protein	0.136066	S3/S2
	Potri.010G036400.1	CCAGCAGATGATAAGAAGT	GTAGTAGAGCAGGAGGGA	ZFP5 zinc finger protein 5	0.0614025	S3/S2
	Potri.009G068600.1	GTAATGGCTGTTGTTCCC	ACGAGTCCACTACGCTGA	Aldolase superfamily protein	-0.695945	S1/S3
	Potri.003G116700.1	TGGCAATATGGATAACGG	TCAAGGCAGGTGGTAAGG	MATE efflux family protein	-0.233232	S1/S3
	Nitrogen metabolism related genes
primer for N- metabolism	Gene ID	Sense primer	Anti-sense primer	Symbol
	potri.009G157000.5	CAGAAGGATGGGAGGGTG	GCCTTGTTCATTGGTGGA	NR
	potri.006G038400.1	CTTTGTCCTTCTGGGTGA	ATTGGAGCACGATCACTT	glutamate synthase
	potri.008G200100.1	ATGTTAGCGGCACCAATG	ATAGCCTCCTTCCTCCCT	GS2
	potri.018G092500.1	TTGGAGACGACCCAGAAG	TGGAACCATTACCGCAGA	GS1
	potri.019G034800.1	TACCATACCCAAAGACGA	TTACACCCTATTCCACCT	GDH1
	potri.012G113500.2	TAAATGCCCTGGCTCAAT	GAAGACACGGGTTAGACG	GDH2
	Potri.010G045100.1	CTAATTAAGTGAAGCTTGAGCTTTCTTC	GGGCAATTGCAAGCTGTTTCGTGT	AlaAT1
	Potri.001G162800.1	CACTTGCACCGGATTCAGACAATTAATCC	GAGGAGGAGGAGGAGGAGAATCAAGAAG	AlaAT3
	reference genes
	Symbol	Primers (5'-3')
	CYC063	CCTGGCACTAATGGGTCTCAG
		CACAACTCTTCCGAACACCAC
	UBQ7	GGAACGGGTTGAGGAGAAAGAAG
		GCAAGAACAAGATGAAGCACAGAGC
