# Supplementary material for: RNA-SEQ Reveals Transcriptional Level Changes of Poplar Roots in Different Forms of Nitrogen Treatments
Source: Front Plant Sci. 2016 Feb 2;7:51. doi: 10.3389/fpls.2016.00051 (PMC4735414; doi:10.3389/fpls.2016.00051)
Supplement: Table S2–S4 — To determine which of the 40,361 genes were differentially expressed among the different N-treatments libraries, we required a two-fold or greater change in expression and Probability ≥ 0.8, which resulted in a set of 602 DEGs. [file Table2.XLS]

GeneID	log2Ratio(Ammonium/Nitrate)	Probability	KEGG Orthology	GO Component	GO Function	GO Process	Blast nr
Potri.013G065100.1	6.49643692317742	0.900209805067191	K01206|1|2e-34|145|aly:ARALYDRAFT_475890|alpha-L-fucosidase [EC:3.2.1.51];K00514|3|4e-26|117|rcu:RCOM_1428040|zeta-carotene desaturase [EC:1.3.5.6]	-	GO:0016788//hydrolase activity, acting on ester bonds	GO:0044238//primary metabolic process	gi|224125964|ref|XP_002319722.1|/0/predicted protein [Populus trichocarpa]
Potri.004G027700.1	-8.85517579217058	0.836338768789504	-	-	-	-	-
Potri.017G085900.1	-9.00545709533912	0.849617570510437	-	-	-	-	gi|224141417|ref|XP_002324069.1|/1.98865e-95/predicted protein [Populus trichocarpa]
Potri.018G007000.1	-9.73708307661818	0.905481489350401	K13449|1|5e-38|156|rcu:RCOM_1381930|pathogenesis-related protein 1	-	-	-	-
Potri.009G145700.1	-6.5325025842227	0.906132150634727	-	-	-	-	gi|224103051|ref|XP_002312904.1|/4.70901e-131/predicted protein [Populus trichocarpa]
Potri.005G193900.1	6.71852202260454	0.927364954586498	-	-	-	GO:0050896//response to stimulus	gi|224082472|ref|XP_002306705.1|/3.61034e-36/predicted protein [Populus trichocarpa]
Potri.018G040000.1	-8.51485468734086	0.80339406171987	-	-	-	-	gi|462424082|gb|EMJ28345.1|/3.51296e-11/hypothetical protein PRUPE_ppa026386mg [Prunus persica]
Potri.019G063400.1	-9.76613116752775	0.907367079194773	-	-	GO:0016491//oxidoreductase activity;GO:0050662//coenzyme binding	GO:0008152//metabolic process	gi|224128001|ref|XP_002329230.1|/0/predicted protein [Populus trichocarpa]
Potri.012G138200.1	-10.3859080176808	0.941042120359059	-	-	-	-	gi|321172960|gb|ADW77264.1|/1.27869e-08/CLE10 protein [Glycine max]
Potri.004G039200.1	-9.75787679506772	0.906915599936262	-	-	-	-	-
Potri.001G097300.1	7.70816761158055	0.955794869071015	-	GO:0044464//cell part	-	GO:0010038//response to metal ion	gi|224058425|ref|XP_002299503.1|/0/predicted protein [Populus trichocarpa]
Potri.002G208700.1	-8.57988313409246	0.810617729856058	K03676|1|8e-16|82.0|bdi:100821530|glutaredoxin 3	-	GO:0030611//arsenate reductase activity;GO:0015036//disulfide oxidoreductase activity	GO:0019725//cellular homeostasis	gi|224132412|ref|XP_002321333.1|/3.18663e-52/glutaredoxin [Populus trichocarpa]
Potri.009G022400.1	-10.5714617987048	0.948571200934828	K00454|1|0.0|1573|pop:POPTR_204011|lipoxygenase [EC:1.13.11.12]	-	GO:0046914//transition metal ion binding;GO:0016702//oxidoreductase activity, acting on single donors with incorporation of molecular oxygen, incorporation of two atoms of oxygen	GO:0006633//fatty acid biosynthetic process	gi|224106626|ref|XP_002314229.1|/0/predicted protein [Populus trichocarpa]
Potri.010G061100.1	4.99085036959664	0.818810750517873	K00799|1|1e-120|431|pop:POPTR_726025|glutathione S-transferase [EC:2.5.1.18]	-	-	-	gi|283135848|gb|ADB11315.1|/1.89188e-119/tau class glutathione transferase GSTU11 [Populus trichocarpa]
Potri.004G017600.1	6.3815822482408	0.877144526477931	K13065|1|7e-25|113|zma:100279386|shikimate O-hydroxycinnamoyltransferase [EC:2.3.1.133];K15400|5|4e-21|101|ath:AT5G41040|omega-hydroxypalmitate O-feruloyl transferase [EC:2.3.1.188]	-	GO:0016746//transferase activity, transferring acyl groups	-	gi|224078636|ref|XP_002305585.1|/0/predicted protein [Populus trichocarpa]
Potri.008G225300.1	9.29253593634395	0.873373346789186	K03549|1|1e-19|92.8|sbi:SORBI_06g014930|KUP system potassium uptake protein	GO:0044464//cell part	GO:0046873//metal ion transmembrane transporter activity	GO:0030001//metal ion transport;GO:0034220//ion transmembrane transport	gi|224114946|ref|XP_002332269.1|/1.70822e-37/predicted protein [Populus trichocarpa]
Potri.005G025200.2	-9.93457379023087	0.918242417804217	K10532|1|0.0|925|pop:POPTR_1115737|heparan-alpha-glucosaminide N-acetyltransferase [EC:2.3.1.78]	GO:0044464//cell part	-	-	gi|224123608|ref|XP_002330163.1|/0/predicted protein [Populus trichocarpa]
Potri.003G061000.1	4.84005026396358	0.804150953417964	-	-	-	-	gi|224073752|ref|XP_002304156.1|/1.95432e-14/predicted protein [Populus trichocarpa]
Potri.003G110200.1	-9.20463298317615	0.866322303075371	-	-	-	-	gi|224074669|ref|XP_002304416.1|/3.81783e-64/predicted protein [Populus trichocarpa]
Potri.001G096500.1	-6.19160348311613	0.908933977797844	-	-	-	GO:0006950//response to stress;GO:0009699//phenylpropanoid biosynthetic process	gi|224075048|ref|XP_002304535.1|/2.91406e-73/predicted protein [Populus trichocarpa]
Potri.016G115700.1	-10.2390666293515	0.934110585860732	-	-	-	-	-
Potri.002G076400.1	-10.7110277639082	0.953577309183619	-	-	-	-	-
Potri.015G074300.1	-9.056879525657	0.854477611940298	K15382|1|1e-127|454|pop:POPTR_900541|solute carrier family 50 (sugar transporter)	-	-	-	-
Potri.012G071300.1	-8.66575220545594	0.818983374940245	K04123|1|3e-84|310|gmx:100781238|ent-kaurenoic acid hydroxylase [EC:1.14.13.79]	-	GO:0016491//oxidoreductase activity;GO:0005506//iron ion binding	GO:0008152//metabolic process	gi|224121554|ref|XP_002318613.1|/0/predicted protein [Populus trichocarpa]
Potri.004G029700.1	9.50303837142554	0.88952036968184	-	-	-	-	gi|224146656|ref|XP_002326086.1|/1.87376e-08/predicted protein [Populus trichocarpa]
Potri.006G058000.1	-11.2548633866793	0.969857120093483	K13261|1|5e-121|433|gmx:100776878|cytochrome P450, family 93, subfamily A, polypeptide 1 (3,9-dihydroxypterocarpan 6a-monooxygenase) [EC:1.14.13.28];K00517|2|1e-111|402|ath:AT4G15350|[EC:1.14.-.-];K15814|4|4e-108|390|gmx:100037459|beta-amyrin 24-hydroxylase [EC:1.14.99.43];K09755|5|6e-85|313|rcu:RCOM_0193830|ferulate-5-hydroxylase [EC:1.14.-.-]	GO:0044464//cell part	GO:0016709//oxidoreductase activity, acting on paired donors, with incorporation or reduction of molecular oxygen, NAD(P)H as one donor, and incorporation of one atom of oxygen;GO:0005506//iron ion binding	GO:0008152//metabolic process	gi|224120220|ref|XP_002330994.1|/0/cytochrome P450 [Populus trichocarpa]
Potri.013G041900.1	8.37529369817001	0.987876454028788	K01183|1|2e-11|67.8|gmx:100778936|chitinase [EC:3.2.1.14]	-	GO:0030247//polysaccharide binding	GO:0006952//defense response	gi|224123436|ref|XP_002319078.1|/1.76568e-107/predicted protein [Populus trichocarpa]
Potri.010G017200.1	9.33020300811915	0.876414192383279	-	-	GO:0030246//carbohydrate binding;GO:0004672//protein kinase activity;GO:0032559	GO:0006464//cellular protein modification process;GO:0008037//cell recognition	gi|224110474|ref|XP_002315530.1|/3.5147e-28/predicted protein [Populus trichocarpa]
Potri.T101900.1	9.39182848373938	0.881287512614862	-	-	-	-	gi|224132962|ref|XP_002327922.1|/3.82415e-78/predicted protein [Populus trichocarpa]
Potri.009G099000.1	5.03656938145561	0.819527805810804	K13496|1|1e-119|429|ath:AT2G36800|UDP-glucosyl transferase 73C [EC:2.4.1.-]	-	GO:0035251//UDP-glucosyltransferase activity	-	gi|224103633|ref|XP_002313131.1|/0/predicted protein [Populus trichocarpa]
Potri.010G133500.1	-5.13768759944241	0.817310245923408	-	-	-	-	gi|224111780|ref|XP_002315976.1|/0/predicted protein [Populus trichocarpa]
Potri.017G058000.1	8.59965034183418	0.812383810484942	-	-	-	-	gi|224128980|ref|XP_002328860.1|/0/predicted protein [Populus trichocarpa]
Potri.001G176200.1	-12.5278810910684	0.990412705157487	K06892|1|1e-26|119|pop:POPTR_550478|;K04124|3|3e-25|114|vvi:100265167|gibberellin 3-beta-dioxygenase [EC:1.14.11.15]	-	GO:0046914//transition metal ion binding;GO:0016706//oxidoreductase activity, acting on paired donors, with incorporation or reduction of molecular oxygen, 2-oxoglutarate as one donor, and incorporation of one atom each of oxygen into both donors;GO:0016701//oxidoreductase activity, acting on single donors with incorporation of molecular oxygen	GO:0008152//metabolic process	gi|224054176|ref|XP_002298129.1|/0/2-oxoglutarate-dependent dioxygenase [Populus trichocarpa]
Potri.003G119000.1	-8.77277651379952	0.829168215860201	K15919|1|1e-70|265|sbi:SORBI_03g000950|hydroxypyruvate reductase 2	-	GO:0016616//oxidoreductase activity, acting on the CH-OH group of donors, NAD or NADP as acceptor;GO:0000166//nucleotide binding	GO:0008152//metabolic process	gi|224071666|ref|XP_002303552.1|/8.46345e-179/predicted protein [Populus trichocarpa]
Potri.014G134000.1	-9.48705261248161	0.88852445955277	K03676|1|2e-17|87.4|bdi:100821530|glutaredoxin 3	-	GO:0030611//arsenate reductase activity;GO:0015036//disulfide oxidoreductase activity	GO:0019725//cellular homeostasis	gi|224131232|ref|XP_002321033.1|/1.89516e-52/glutaredoxin [Populus trichocarpa]
Potri.005G185000.1	5.88812129876049	0.891220056302119	K06892|1|7e-39|159|pop:POPTR_550478|;K05933|3|2e-30|132|vvi:100252394|aminocyclopropanecarboxylate oxidase [EC:1.14.17.4]	-	GO:0016706//oxidoreductase activity, acting on paired donors, with incorporation or reduction of molecular oxygen, 2-oxoglutarate as one donor, and incorporation of one atom each of oxygen into both donors	GO:0051553	gi|224082370|ref|XP_002306666.1|/0/predicted protein [Populus trichocarpa]
Potri.006G024200.1	7.06593621129356	0.94433526318585	K00799|1|3e-85|313|vvi:100254124|glutathione S-transferase [EC:2.5.1.18]	-	GO:0016846//carbon-sulfur lyase activity	-	gi|283136140|gb|ADB11389.1|/7.02482e-125/tau class glutathione transferase GSTU18 [Populus trichocarpa]
Potri.017G136100.1	8.54439405806622	0.80638179210708	-	-	-	-	gi|224065084|ref|XP_002301662.1|/1.32557e-74/predicted protein [Populus trichocarpa]
Potri.001G008100.1	-9.60938894958822	0.896677643809423	-	-	-	-	gi|224057073|ref|XP_002299122.1|/4.82504e-38/predicted protein [Populus trichocarpa]
Potri.008G139600.1	-9.67903818148899	0.90161735804961	K01099|1|4e-52|203|ota:Ot04g02290|phosphatidylinositol-bisphosphatase [EC:3.1.3.36]	-	GO:0004518//nuclease activity;GO:0046030//inositol trisphosphate phosphatase activity	-	gi|224101943|ref|XP_002312484.1|/0/predicted protein [Populus trichocarpa]
Potri.013G148000.1	9.40638442965391	0.882575556381792	-	-	-	-	gi|118485443|gb|ABK94578.1|/9.33517e-36/unknown [Populus trichocarpa]
Potri.018G025500.1	8.90989449761706	0.841451107452064	K00688|1|3e-06|52.0|gmx:100779066|starch phosphorylase [EC:2.4.1.1]	-	-	-	-
Potri.013G141900.1	8.75759299616435	0.828119190524247	-	GO:0005576//extracellular region;GO:0030312//external encapsulating structure	GO:0016209//antioxidant activity;GO:0046914//transition metal ion binding;GO:0004871//signal transducer activity;GO:0003824//catalytic activity	GO:0009755//hormone-mediated signaling pathway;GO:0008152//metabolic process	gi|224073704|ref|XP_002304135.1|/3.84911e-94/predicted protein [Populus trichocarpa]
Potri.007G026600.1	-8.73495796865746	0.825994582248898	-	-	-	-	-
Potri.001G391300.1	5.06370123782556	0.813406278217454	-	-	GO:0030246//carbohydrate binding	-	gi|224121510|ref|XP_002330718.1|/0/predicted protein [Populus trichocarpa]
Potri.016G060700.1	-5.82653365614524	0.863812609550114	-	-	-	-	gi|224139910|ref|XP_002323336.1|/2.02749e-83/predicted protein [Populus trichocarpa]
Potri.002G049500.1	6.07901440668397	0.90718117597068	-	GO:0031224//intrinsic to membrane	GO:0015291//secondary active transmembrane transporter activity;GO:0015103//inorganic anion transmembrane transporter activity	GO:0015698//inorganic anion transport	gi|224062353|ref|XP_002300821.1|/0/sulfate/bicarbonate/oxalate exchanger and transporter sat-1 [Populus trichocarpa]
Potri.007G111500.1	5.04329636251368	0.807855739098104	-	-	-	-	-
Potri.002G083700.1	8.92292312228576	0.991448451691719	K01206|1|3e-100|363|ath:AT1G67830|alpha-L-fucosidase [EC:3.2.1.51];K00514|3|8e-29|126|rcu:RCOM_1428040|zeta-carotene desaturase [EC:1.3.5.6]	-	GO:0016787//hydrolase activity;GO:0019865//immunoglobulin binding	GO:0044238//primary metabolic process;GO:0006950//response to stress	gi|224063090|ref|XP_002300990.1|/0/predicted protein [Populus trichocarpa]
Potri.001G463300.1	4.95716104816439	0.814335794337919	-	-	GO:0046993;GO:0050662//coenzyme binding	GO:0008152//metabolic process	gi|224056811|ref|XP_002299035.1|/0/predicted protein [Populus trichocarpa]
Potri.002G107500.1	8.55634655761332	0.807643278270569	-	-	GO:0046914//transition metal ion binding	-	gi|224063337|ref|XP_002301103.1|/1.40398e-28/predicted protein [Populus trichocarpa]
Potri.018G066900.2	7.17547716945804	0.954785680140224	-	GO:0044464//cell part	GO:0046914//transition metal ion binding	-	gi|224122470|ref|XP_002330489.1|/5.41676e-80/predicted protein [Populus trichocarpa]
Potri.002G042200.1	-7.05206547432859	0.924151484570032	K13407|1|0.0|814|pop:POPTR_588365|cytochrome P450, family 94, subfamily A, polypeptide 1 (fatty acid omega-hydroxylase) [EC:1.14.-.-];K00517|4|1e-114|412|ath:AT3G56630|[EC:1.14.-.-]	-	GO:0016712//oxidoreductase activity, acting on paired donors, with incorporation or reduction of molecular oxygen, reduced flavin or flavoprotein as one donor, and incorporation of one atom of oxygen;GO:0005506//iron ion binding	GO:0008152//metabolic process	gi|224062179|ref|XP_002300790.1|/0/cytochrome P450 [Populus trichocarpa]
Potri.001G292200.1	9.13994549223777	0.86119668561109	-	-	-	-	gi|224110376|ref|XP_002333099.1|/2.04109e-14/predicted protein [Populus trichocarpa]
Potri.013G002900.1	-9.35084965744236	0.877781908960535	-	-	-	-	-
Potri.015G010500.1	-5.66277934010146	0.872762521910023	-	-	-	-	-
Potri.009G060300.1	-9.29129715954883	0.873373346789186	K06966|1|8e-103|371|rcu:RCOM_0968220|	GO:0044444//cytoplasmic part;GO:0043231//intracellular membrane-bounded organelle	GO:0003824//catalytic activity	-	gi|224104079|ref|XP_002313309.1|/1.55766e-123/predicted protein [Populus trichocarpa]
Potri.003G061200.1	4.94898482464006	0.811162160726616	-	-	-	-	gi|224073748|ref|XP_002304154.1|/3.66895e-16/predicted protein [Populus trichocarpa]
Potri.016G132900.1	5.24101299773834	0.839167153556063	K00430|1|2e-100|363|gmx:100803637|peroxidase [EC:1.11.1.7]	-	GO:0005506//iron ion binding;GO:0003824//catalytic activity;GO:0016209//antioxidant activity	GO:0008152//metabolic process;GO:0006950//response to stress	gi|224139324|ref|XP_002323056.1|/0/predicted protein [Populus trichocarpa]
Potri.014G108900.1	5.03935015553818	0.823538003930525	-	GO:0031224//intrinsic to membrane	-	-	gi|224130738|ref|XP_002320915.1|/8.27429e-45/predicted protein [Populus trichocarpa]
Potri.011G041700.1	-8.62658803293138	0.814986455622245	-	-	-	-	gi|224116244|ref|XP_002317248.1|/5.00878e-21/predicted protein [Populus trichocarpa]
Potri.T181500.1	10.1596447452706	0.930299569766824	K00799|1|4e-64|241|rcu:RCOM_0527790|glutathione S-transferase [EC:2.5.1.18]	-	GO:0016829//lyase activity	-	gi|224102287|ref|XP_002312623.1|/4.06731e-100/predicted protein [Populus trichocarpa]
Potri.009G048300.1	-5.54652387991834	0.84694853136453	-	-	-	-	gi|224150813|ref|XP_002337014.1|/2.26321e-53/predicted protein [Populus trichocarpa]
Potri.008G048700.1	4.98190184183786	0.81620810538057	K07195|1|0.0|927|pop:POPTR_770437|exocyst complex component 7	GO:0044444//cytoplasmic part;GO:0043234//protein complex;GO:0043231//intracellular membrane-bounded organelle	-	GO:0006887//exocytosis	gi|224100905|ref|XP_002312061.1|/0/predicted protein [Populus trichocarpa]
Potri.018G139700.1	-10.1454872572326	0.929609072077336	K13420|1|4e-12|70.9|sbi:SORBI_06g028760|LRR receptor-like serine/threonine-protein kinase FLS2 [EC:2.7.11.1]	-	GO:0016787//hydrolase activity	-	gi|224144293|ref|XP_002325250.1|/0/predicted protein [Populus trichocarpa]
Potri.009G048400.1	-5.18378042732705	0.816712699845966	-	-	-	-	gi|224150813|ref|XP_002337014.1|/9.53906e-54/predicted protein [Populus trichocarpa]
Potri.013G120900.1	-9.67917019047171	0.90161735804961	K16040|1|3e-44|175|vvi:100233030|trans-resveratrol di-O-methyltransferase [EC:2.1.1.240];K05279|2|2e-07|52.8|ath:AT5G54160|flavonol 3-O-methyltransferase [EC:2.1.1.76]	-	GO:0005515//protein binding;GO:0008168//methyltransferase activity	GO:0006730//one-carbon metabolic process	gi|224094230|ref|XP_002334804.1|/4.78761e-77/predicted protein [Populus trichocarpa]
Potri.005G005200.1	-9.12436966026081	0.859656344611462	-	-	-	-	-
Potri.009G133700.1	8.82142192893276	0.833178413979922	K03046|1|3e-62|234|pop:Poptr_cp010|DNA-directed RNA polymerase subunit beta' [EC:2.7.7.6]	GO:0009536//plastid	GO:0034062//RNA polymerase activity;GO:0003676//nucleic acid binding	GO:0010467//gene expression	gi|134093187|ref|YP_001109489.1|/3.70141e-61/RNA polymerase beta'' subunit [Populus trichocarpa]
Potri.004G000400.1	5.0909470177221	0.817934349604292	-	-	GO:0016787//hydrolase activity;GO:0061135	GO:0010466//negative regulation of peptidase activity	gi|322366608|gb|ADW95384.1|/3.27742e-109/Kunitz-type trypsin inhibitor [Populus nigra]
Potri.014G038100.1	5.25909291158952	0.806859828969034	K00517|1|7e-143|505|ath:AT4G31940|[EC:1.14.-.-];K05280|3|5e-83|306|bdi:100840140|flavonoid 3'-monooxygenase [EC:1.14.13.21]	-	GO:0016709//oxidoreductase activity, acting on paired donors, with incorporation or reduction of molecular oxygen, NAD(P)H as one donor, and incorporation of one atom of oxygen;GO:0005506//iron ion binding	GO:0008152//metabolic process	gi|224137290|ref|XP_002327089.1|/0/cytochrome P450 [Populus trichocarpa]
Potri.015G142100.1	-8.54613161793078	0.806873107770755	-	-	GO:0005488//binding	GO:0010876//lipid localization	gi|224134789|ref|XP_002321906.1|/4.56062e-43/predicted protein [Populus trichocarpa]
Potri.019G012600.1	9.09158204927017	0.857465342327508	-	-	-	-	gi|224116020|ref|XP_002332028.1|/1.12903e-25/predicted protein [Populus trichocarpa]
Potri.002G102500.4	-9.5875638600492	0.895150581611515	-	-	-	-	gi|224063289|ref|XP_002301079.1|/2.33755e-59/predicted protein [Populus trichocarpa]
Potri.002G035000.1	-9.42679394319402	0.883996388165932	-	GO:0043231//intracellular membrane-bounded organelle	GO:0003676//nucleic acid binding	GO:0006351//transcription, DNA-dependent	gi|224062123|ref|XP_002300766.1|/2.70038e-45/predicted protein [Populus trichocarpa]
Potri.019G093000.1	-5.29244976577081	0.841902586710575	K16040|1|9e-146|514|vvi:100233030|trans-resveratrol di-O-methyltransferase [EC:2.1.1.240];K13230|2|5e-65|246|zma:100147731|2,4,7-trihydroxy-1,4-benzoxazin-3-one-glucoside 7-O-methyltransferase [EC:2.1.1.241];K05279|3|3e-44|177|aly:ARALYDRAFT_495497|flavonol 3-O-methyltransferase [EC:2.1.1.76]	-	GO:0005515//protein binding;GO:0008171//O-methyltransferase activity	GO:0006730//one-carbon metabolic process	gi|225446491|ref|XP_002278211.1|/1.21145e-165/PREDICTED: 8-hydroxyquercetin 8-O-methyltransferase [Vitis vinifera]
Potri.019G010900.1	6.89923321448664	0.95088171243427	-	-	-	-	gi|322366604|gb|ADW95382.1|/7.58152e-113/Kunitz-type trypsin inhibitor [Populus nigra]
Potri.001G461900.1	7.65769852530452	0.959327030328783	-	-	GO:0050662//coenzyme binding;GO:0003824//catalytic activity	GO:0008152//metabolic process	gi|224056785|ref|XP_002299022.1|/0/predicted protein [Populus trichocarpa]
Potri.001G238200.1	-8.50834941636994	0.802610612418335	-	-	-	-	-
Potri.004G119700.1	-7.15406696763276	0.938519148032082	K13692|1|2e-64|245|vvi:100252177|UDP-glucose:(indol-3-yl)acetate beta-D-glucosyltransferase [EC:2.4.1.121];K13691|3|1e-56|219|mtr:MTR_7g080935|pathogen-inducible salicylic acid glucosyltransferase [EC:2.4.1.-]	-	GO:0035251//UDP-glucosyltransferase activity	-	gi|224080249|ref|XP_002306070.1|/0/predicted protein [Populus trichocarpa]
Potri.016G129500.1	11.3206900983755	0.97138418229139	-	-	-	-	gi|224139284|ref|XP_002323036.1|/1.62089e-89/predicted protein [Populus trichocarpa]
Potri.005G193800.1	11.5494797321744	0.976695702979763	-	-	-	GO:0050896//response to stimulus	gi|224082470|ref|XP_002306704.1|/2.8293e-47/predicted protein [Populus trichocarpa]
Potri.013G064100.1	4.99245720387976	0.803752589366336	-	GO:0005576//extracellular region	GO:0046914//transition metal ion binding;GO:0004871//signal transducer activity;GO:0016623	GO:0008152//metabolic process	gi|224109484|ref|XP_002333248.1|/6.2776e-117/predicted protein [Populus trichocarpa]
Potri.011G158100.1	5.87756145764922	0.889281351250863	-	-	-	-	-
Potri.015G117900.1	-9.10597129325538	0.858328464439369	K14709|1|0.0|662|pop:POPTR_776479|solute carrier family 39 (zinc transporter), member 1/2/3	-	-	-	-
Potri.019G011000.1	11.7480856501623	0.980599670685717	-	-	-	-	gi|322366610|gb|ADW95385.1|/3.01139e-103/Kunitz-type trypsin inhibitor [Populus nigra]
Potri.019G117700.1	9.39529631396208	0.881513252244117	-	-	-	-	gi|225447661|ref|XP_002275421.1|/1.50348e-25/PREDICTED: uncharacterized protein LOC100257932 [Vitis vinifera]
Potri.012G080700.1	-8.69097466053141	0.821386838051734	-	-	-	-	gi|224092617|ref|XP_002309682.1|/1.48659e-24/predicted protein [Populus trichocarpa]
Potri.006G212000.1	5.85309354515988	0.889971848940352	-	-	GO:0004866//endopeptidase inhibitor activity	GO:0006950//response to stress	gi|224105847|ref|XP_002333758.1|/3.40669e-39/predicted protein [Populus trichocarpa]
Potri.006G042400.1	10.3540383823202	0.939461942954268	-	-	-	-	-
Potri.008G220000.1	8.72307902119126	0.824998672119828	K03883|1|2e-19|92.0|vvi:7498671|NADH-ubiquinone oxidoreductase chain 5 [EC:1.6.5.3]	GO:0043231//intracellular membrane-bounded organelle;GO:0031224//intrinsic to membrane	GO:0050136//NADH dehydrogenase (quinone) activity	GO:0022904//respiratory electron transport chain	gi|385198380|gb|AFI44276.1|/7.21337e-20/NADH dehydrogenase subunit 5 (mitochondrion) [Silene vulgaris]
Potri.005G081400.1	-8.502205899372	0.802172411961545	-	-	-	-	gi|224083769|ref|XP_002307117.1|/1.17743e-35/predicted protein [Populus trichocarpa]
Potri.007G041400.1	-9.72992367115308	0.904963616083285	-	-	-	-	-
Potri.005G217900.1	-8.59452064935568	0.812065119243639	-	-	-	-	-
Potri.017G140600.1	9.49717592798129	0.889148563233654	K01358|1|4e-24|107|pop:Poptr_cp048|ATP-dependent Clp protease, protease subunit [EC:3.4.21.92]	-	-	-	gi|110227104|ref|YP_665583.1|/6.85934e-23/ATP-dependent Clp protease proteolytic subunit [Populus alba]
Potri.016G047700.1	-9.37667501728814	0.87998619004621	-	-	-	-	gi|462399465|gb|EMJ05133.1|/7.01641e-07/hypothetical protein PRUPE_ppa017355mg [Prunus persica]
Potri.001G214600.1	4.95820855581395	0.813764805863919	-	-	-	-	gi|224058943|ref|XP_002299656.1|/2.7223e-81/predicted protein [Populus trichocarpa]
Potri.003G134400.1	-5.25877189354389	0.841384713443459	-	-	-	-	gi|224075042|ref|XP_002304532.1|/3.4248e-89/predicted protein [Populus trichocarpa]
Potri.019G037500.1	-8.70449448469813	0.822820948637595	K03363|1|1e-07|52.8|pop:POPTR_571123|cell division cycle 20, cofactor of APC complex	-	-	-	gi|224150466|ref|XP_002336961.1|/4.55787e-27/predicted protein [Populus trichocarpa]
Potri.013G051700.1	9.81446416608151	0.910660222021565	-	GO:0005576//extracellular region	GO:0046914//transition metal ion binding;GO:0004871//signal transducer activity;GO:0016623	GO:0008152//metabolic process	gi|224125776|ref|XP_002319672.1|/1.17432e-111/predicted protein [Populus trichocarpa]
Potri.T015000.1	-8.537774916516	0.80595687045201	-	-	-	-	gi|224144452|ref|XP_002325294.1|/1.55503e-102/predicted protein [Populus trichocarpa]
Potri.001G380300.1	9.19964895462833	0.865963775428905	-	-	-	-	gi|224056587|ref|XP_002298924.1|/1.66258e-61/predicted protein [Populus trichocarpa]
Potri.013G128800.1	-8.22144663067463	0.989655813459393	-	-	-	GO:0010876//lipid localization	gi|224121756|ref|XP_002330645.1|/1.92515e-60/predicted protein [Populus trichocarpa]
Potri.014G108800.1	5.76982174758856	0.886280342061932	-	GO:0031224//intrinsic to membrane	-	-	gi|224130734|ref|XP_002320914.1|/5.94758e-43/predicted protein [Populus trichocarpa]
Potri.006G129700.1	-8.55566350343642	0.807643278270569	K08472|1|1e-141|501|aly:ARALYDRAFT_665253|mlo protein	GO:0031224//intrinsic to membrane	-	GO:0009987//cellular process	gi|224069386|ref|XP_002326345.1|/0/predicted protein [Populus trichocarpa]
Potri.004G181000.1	10.6453209691164	0.951253518882456	K15015|1|1e-08|59.3|vvi:100242701|solute carrier family 32 (vesicular inhibitory amino acid transporter);K14994|4|1e-06|52.8|ota:Ot03g05700|solute carrier family 38 (sodium-coupled neutral amino acid transporter), member 7/8;K14209|5|6e-06|50.4|ppp:PHYPADRAFT_144039|solute carrier family 36 (proton-coupled amino acid transporter)	GO:0031224//intrinsic to membrane	-	-	gi|224080717|ref|XP_002306215.1|/0/lysine/histidine transporter [Populus trichocarpa]
Potri.009G157600.1	-9.11472413263953	0.858793222499602	-	GO:0043231//intracellular membrane-bounded organelle	-	GO:0000902//cell morphogenesis;GO:0009639//response to red or far red light	gi|118486790|gb|ABK95230.1|/1.10632e-97/unknown [Populus trichocarpa]
Potri.005G142900.1	6.25333767185803	0.906689860307006	-	GO:0043232	GO:0003676//nucleic acid binding;GO:0032559	GO:0051276//chromosome organization	gi|224084414|ref|XP_002307288.1|/1.93498e-49/predicted protein [Populus trichocarpa]
Potri.014G142500.1	-9.88904620311023	0.915267966218728	-	-	-	-	-
Potri.001G100400.1	-8.8827604539551	0.839140595952621	-	-	-	-	gi|224071972|ref|XP_002303603.1|/2.88626e-21/predicted protein [Populus trichocarpa]
Potri.T121000.1	-9.47921400327298	0.888006586285654	-	-	GO:0046914//transition metal ion binding	-	gi|224110728|ref|XP_002333037.1|/3.63442e-95/predicted protein [Populus trichocarpa]
Potri.007G044500.2	-8.9432827946287	0.844306049822064	-	-	-	-	-
Potri.019G126200.1	-8.89494848404354	0.840096669676528	-	-	GO:0046914//transition metal ion binding	-	gi|224145493|ref|XP_002325663.1|/6.0447e-27/predicted protein [Populus trichocarpa]
Potri.002G039200.1	8.64999390283588	0.817562543156106	K14516|1|3e-15|78.6|vvi:100246426|ethylene-responsive transcription factor 1	GO:0043231//intracellular membrane-bounded organelle	GO:0003676//nucleic acid binding;GO:0001071//nucleic acid binding transcription factor activity	GO:0006351//transcription, DNA-dependent;GO:0009743//response to carbohydrate stimulus;GO:0050794//regulation of cellular process	gi|224062151|ref|XP_002300780.1|/5.92489e-59/AP2/ERF domain-containing transcription factor [Populus trichocarpa]
Potri.002G017900.1	-11.1576545984409	0.967613002602645	-	GO:0030312//external encapsulating structure	-	GO:0000902//cell morphogenesis;GO:0009827//plant-type cell wall modification	gi|224061967|ref|XP_002300688.1|/1.18943e-154/hypothetical protein POPTRDRAFT_709919 [Populus trichocarpa]
Potri.013G148300.1	-8.75806257186236	0.828119190524247	-	-	-	-	gi|255567429|ref|XP_002524694.1|/4.37233e-13/conserved hypothetical protein [Ricinus communis]
Potri.015G085100.3	-5.26600422365297	0.83015084718755	-	-	-	-	-
Potri.006G057900.1	-8.25129669006495	0.98235247251288	K13261|1|4e-119|427|gmx:100776878|cytochrome P450, family 93, subfamily A, polypeptide 1 (3,9-dihydroxypterocarpan 6a-monooxygenase) [EC:1.14.13.28];K00517|2|2e-110|397|ath:AT4G15350|[EC:1.14.-.-];K15814|4|1e-104|378|gmx:100037459|beta-amyrin 24-hydroxylase [EC:1.14.99.43];K09755|5|5e-84|310|rcu:RCOM_0193830|ferulate-5-hydroxylase [EC:1.14.-.-]	GO:0044464//cell part	GO:0016709//oxidoreductase activity, acting on paired donors, with incorporation or reduction of molecular oxygen, NAD(P)H as one donor, and incorporation of one atom of oxygen;GO:0005506//iron ion binding	GO:0008152//metabolic process	gi|224120220|ref|XP_002330994.1|/0/cytochrome P450 [Populus trichocarpa]
Potri.006G208800.1	-11.2559526691508	0.969870398895204	-	-	-	-	gi|288559172|sp|B9HBX2.1|CASP4_POPTR/9.6969e-70/RecName: Full=Casparian strip membrane protein POPTRDRAFT_763057
Potri.004G182000.1	6.48429629844376	0.932012535188825	K01183|1|0.0|643|pop:POPTR_831333|chitinase [EC:3.2.1.14]	-	GO:0004553//hydrolase activity, hydrolyzing O-glycosyl compounds;GO:0030247//polysaccharide binding	GO:0006026	gi|224080749|ref|XP_002306220.1|/0/predicted protein [Populus trichocarpa]
Potri.012G033900.1	7.01862938794017	0.951558931322038	K01183|1|1e-111|401|pop:POPTR_828660|chitinase [EC:3.2.1.14]	-	GO:0004553//hydrolase activity, hydrolyzing O-glycosyl compounds;GO:0043167//ion binding	GO:0006026	gi|224120556|ref|XP_002318359.1|/6.88656e-155/predicted protein [Populus trichocarpa]
Potri.011G163000.1	6.89721312712885	0.953431242364689	K00102|1|4e-07|55.1|olu:OSTLU_46355|D-lactate dehydrogenase (cytochrome) [EC:1.1.2.4]	-	GO:0050662//coenzyme binding;GO:0003824//catalytic activity	GO:0008152//metabolic process	gi|224122378|ref|XP_002330608.1|/0/predicted protein [Populus trichocarpa]
Potri.T011300.2	-8.7476701667026	0.827229510808945	-	-	-	GO:0006952//defense response;GO:0001906//cell killing	gi|224145694|ref|XP_002325734.1|/1.21363e-26/predicted protein [Populus trichocarpa]
Potri.003G057900.1	-9.34160464978662	0.877078132469326	-	-	-	-	-
Potri.005G193600.1	10.2051535558619	0.932636638869708	-	-	-	-	gi|118485790|gb|ABK94743.1|/2.22947e-22/unknown [Populus trichocarpa]
Potri.018G148900.1	-10.9546459667345	0.962022627078132	K07213|1|1e-06|49.3|ath:AT3G56240|copper chaperone	-	GO:0043169//cation binding	GO:0006812//cation transport	gi|224118720|ref|XP_002331430.1|/3.49094e-59/predicted protein [Populus trichocarpa]
Potri.001G112800.1	-8.98649254384065	0.848170181122855	-	-	-	-	gi|224058625|ref|XP_002299572.1|/2.55596e-118/predicted protein [Populus trichocarpa]
Potri.001G008900.1	11.5928780146847	0.977439315876135	-	-	-	-	gi|224057122|ref|XP_002299130.1|/1.60044e-146/predicted protein [Populus trichocarpa]
Potri.009G040000.1	-9.07692663693408	0.856137462155415	-	-	-	-	gi|224104347|ref|XP_002313406.1|/6.25931e-104/predicted protein [Populus trichocarpa]
Potri.005G095500.1	7.65360196024448	0.977412758272693	K14181|1|1e-156|551|vvi:100256880|valencene synthase [EC:4.2.3.73];K12929|2|4e-124|443|rcu:RCOM_1574190|casbene synthase [EC:4.2.3.8];K14184|5|8e-113|406|ath:AT5G23960|alpha-humulene/beta-caryophyllene synthase [EC:4.2.3.- 4.2.3.57]	-	GO:0046872//metal ion binding;GO:0016829//lyase activity	-	gi|224081409|ref|XP_002306399.1|/0/predicted protein [Populus trichocarpa]
Potri.T163900.1	6.63062824755062	0.92141605141552	-	-	GO:0016741	GO:0006730//one-carbon metabolic process	gi|224090001|ref|XP_002308901.1|/1.79244e-133/predicted protein [Populus trichocarpa]
Potri.003G061100.1	6.13407684893703	0.909465129866681	-	-	-	-	gi|224073748|ref|XP_002304154.1|/1.97064e-17/predicted protein [Populus trichocarpa]
Potri.015G037900.1	-9.76705108140488	0.907367079194773	-	-	-	-	-
Potri.008G082000.1	9.57070716168696	0.893835980241143	-	-	-	-	gi|224098830|ref|XP_002311283.1|/7.77286e-27/predicted protein [Populus trichocarpa]
Potri.002G251000.1	-10.180327946188	0.931614171137197	-	-	-	GO:0010876//lipid localization	gi|224065456|ref|XP_002301823.1|/2.01528e-46/predicted protein [Populus trichocarpa]
Potri.004G179900.1	6.61345015686718	0.914696977744728	-	GO:0005576//extracellular region	GO:0046914//transition metal ion binding;GO:0016491//oxidoreductase activity	-	gi|224080688|ref|XP_002306210.1|/5.77403e-127/predicted protein [Populus trichocarpa]
Potri.008G109000.1	-8.82333242480654	0.833470547617783	-	-	-	GO:0050896//response to stimulus	gi|224099211|ref|XP_002311405.1|/1.13855e-132/predicted protein [Populus trichocarpa]
Potri.005G249500.1	-8.73777030398762	0.8263132734902	-	-	-	-	gi|224086012|ref|XP_002307777.1|/6.30929e-160/predicted protein [Populus trichocarpa]
Potri.018G131200.1	-6.48472536757437	0.908004461677378	K01115|1|0.0|1261|gmx:100786410|phospholipase D [EC:3.1.4.4]	GO:0043231//intracellular membrane-bounded organelle;GO:0016020//membrane	GO:0046872//metal ion binding;GO:0004620//phospholipase activity	GO:0006650//glycerophospholipid metabolic process	gi|224144221|ref|XP_002325225.1|/0/predicted protein [Populus trichocarpa]
Potri.005G184800.1	-8.90870169731549	0.841451107452064	-	-	-	-	gi|224082368|ref|XP_002306665.1|/1.47401e-25/predicted protein [Populus trichocarpa]
Potri.002G209000.1	-10.3313289009012	0.938598820842407	K03676|1|1e-14|78.6|bdi:100821530|glutaredoxin 3	-	GO:0030611//arsenate reductase activity;GO:0015036//disulfide oxidoreductase activity	GO:0019725//cellular homeostasis	gi|224132408|ref|XP_002321332.1|/2.23491e-53/glutaredoxin [Populus trichocarpa]
Potri.012G101000.1	7.64873216855124	0.971729431136134	K13424|1|6e-24|109|vvi:100243352|WRKY transcription factor 33	-	GO:0003677//DNA binding;GO:0001071//nucleic acid binding transcription factor activity	GO:0010467//gene expression	gi|224122078|ref|XP_002318747.1|/7.38964e-98/predicted protein [Populus trichocarpa]
Potri.019G006900.1	10.9354543613777	0.961385244595528	-	-	-	-	gi|322366610|gb|ADW95385.1|/1.13621e-102/Kunitz-type trypsin inhibitor [Populus nigra]
Potri.015G046200.1	6.16059991652746	0.905056567695331	K09422|1|5e-167|585|pop:POPTR_666227|myb proto-oncogene protein, plant	-	-	-	-
Potri.016G079000.1	10.6297430735224	0.950682530408456	-	-	GO:0004866//endopeptidase inhibitor activity	GO:0006950//response to stress	gi|224140099|ref|XP_002323424.1|/2.48069e-33/predicted protein [Populus trichocarpa]
Potri.004G156300.1	-8.70226967594735	0.822820948637595	K01051|1|0.0|644|pop:POPTR_195487|pectinesterase [EC:3.1.1.11]	GO:0005618//cell wall	GO:0004091//carboxylesterase activity	GO:0071555//cell wall organization	gi|224077850|ref|XP_002305435.1|/0/predicted protein [Populus trichocarpa]
Potri.009G101900.1	-5.11628281867659	0.830071174377224	K09286|1|5e-16|83.6|ath:AT1G43160|EREBP-like factor	GO:0043231//intracellular membrane-bounded organelle	GO:0003676//nucleic acid binding;GO:0001071//nucleic acid binding transcription factor activity	GO:0006351//transcription, DNA-dependent	gi|224105547|ref|XP_002313851.1|/3.79566e-110/AP2/ERF domain-containing transcription factor [Populus trichocarpa]
Potri.014G077500.1	-9.92471825299528	0.917458968502682	K15277|1|0.0|708|pop:POPTR_730998|solute carrier family 35 (adenosine 3'-phospho 5'-phosphosulfate transporter), member B3	GO:0031224//intrinsic to membrane	-	GO:0006810//transport	gi|224127530|ref|XP_002320097.1|/0/predicted protein [Populus trichocarpa]
Potri.001G376200.1	11.5058194552526	0.975845859669623	-	GO:0005576//extracellular region	GO:0005102//receptor binding	-	gi|224114571|ref|XP_002316798.1|/3.837e-19/predicted protein [Populus trichocarpa]
Potri.003G073900.1	-9.57955028224822	0.89449992032719	-	-	-	GO:0048513//organ development	gi|224071033|ref|XP_002303339.1|/3.60668e-30/predicted protein [Populus trichocarpa]
Potri.006G149900.1	5.6771169084878	0.868207892919743	-	GO:0044464//cell part	GO:0046914//transition metal ion binding	-	gi|224091300|ref|XP_002309220.1|/1.49377e-71/predicted protein [Populus trichocarpa]
Potri.011G137800.1	-9.99449440141096	0.921389493812078	K09843|1|1e-54|212|ath:AT4G19230|(+)-abscisic acid 8'-hydroxylase [EC:1.14.13.93];K09589|4|2e-53|208|sbi:SORBI_03g002870|cytochrome P450, family 90, subfamily D, polypeptide 2 (steroid 3-oxidase) [EC:1.14.-.-]	-	GO:0005506//iron ion binding;GO:0004497//monooxygenase activity	-	gi|255563939|ref|XP_002522969.1|/3.06378e-177/cytochrome P450, putative [Ricinus communis]
Potri.006G163400.1	-8.73903670523529	0.8263132734902	K09286|1|1e-51|201|vvi:100252531|EREBP-like factor	GO:0043231//intracellular membrane-bounded organelle	GO:0003676//nucleic acid binding;GO:0001071//nucleic acid binding transcription factor activity	GO:0006351//transcription, DNA-dependent	gi|224114549|ref|XP_002332357.1|/2.23625e-105/AP2/ERF domain-containing transcription factor [Populus trichocarpa]
Potri.007G083900.1	8.58054297843486	0.810617729856058	K09755|1|3e-177|619|rcu:RCOM_0193830|ferulate-5-hydroxylase [EC:1.14.-.-];K00517|2|1e-89|328|ath:AT3G26300|[EC:1.14.-.-];K05280|4|5e-88|323|sbi:SORBI_04g024710|flavonoid 3'-monooxygenase [EC:1.14.13.21]	-	GO:0004497//monooxygenase activity;GO:0005506//iron ion binding	GO:0008152//metabolic process	gi|224093824|ref|XP_002310007.1|/0/cytochrome P450 [Populus trichocarpa]
Potri.004G001400.1	-8.91409186838384	0.841663568279598	-	-	-	-	gi|224118184|ref|XP_002331578.1|/2.38505e-175/predicted protein [Populus trichocarpa]
Potri.003G174300.1	-10.5914960513497	0.94946088065013	-	GO:0044464//cell part	-	-	gi|224072612|ref|XP_002303806.1|/9.33547e-121/predicted protein [Populus trichocarpa]
Potri.007G086400.1	-14.0439591152496	0.997569979285069	-	-	-	-	gi|224096239|ref|XP_002310588.1|/4.43812e-22/predicted protein [Populus trichocarpa]
Potri.014G118300.1	-9.52573191346979	0.891073989483189	-	GO:0043231//intracellular membrane-bounded organelle	-	GO:0010467//gene expression	gi|224130964|ref|XP_002320968.1|/6.0704e-64/predicted protein [Populus trichocarpa]
Potri.008G212100.1	10.5868662474724	0.949301535029479	-	-	-	GO:0006950//response to stress	gi|224130342|ref|XP_002328585.1|/2.77037e-87/predicted protein [Populus trichocarpa]
Potri.005G045900.1	-9.56730054843831	0.893716471025655	K08241|1|3e-100|363|pop:POPTR_860577|jasmonate O-methyltransferase [EC:2.1.1.141]	-	GO:0008757//S-adenosylmethionine-dependent methyltransferase activity	GO:0006730//one-carbon metabolic process	gi|224130794|ref|XP_002328378.1|/0/predicted protein [Populus trichocarpa]
Potri.006G212200.1	6.59881727866828	0.929980878525522	-	-	GO:0004866//endopeptidase inhibitor activity	GO:0006950//response to stress	gi|224105843|ref|XP_002333757.1|/5.64008e-34/predicted protein [Populus trichocarpa]
Potri.003G193500.1	-5.19107508959247	0.830057895575503	K11821|1|3e-73|274|aly:ARALYDRAFT_895283|desulfoglucosinolate sulfotransferase A/B/C [EC:2.8.2.-];K01014|3|2e-11|68.6|olu:OSTLU_32551|aryl sulfotransferase [EC:2.8.2.1]	-	GO:0008146//sulfotransferase activity	GO:0009719;GO:0031407//oxylipin metabolic process	gi|224075880|ref|XP_002304810.1|/0/predicted protein [Populus trichocarpa]
Potri.T178900.1	5.44156220494235	0.81420300632071	K00799|1|5e-83|305|gmx:547936|glutathione S-transferase [EC:2.5.1.18]	-	GO:0016846//carbon-sulfur lyase activity;GO:0016765//transferase activity, transferring alkyl or aryl (other than methyl) groups	GO:0009755//hormone-mediated signaling pathway	gi|224146609|ref|XP_002326069.1|/4.81923e-126/predicted protein [Populus trichocarpa]
Potri.013G154400.1	4.85565881928707	0.80765655707229	K00430|1|8e-100|362|rcu:RCOM_0688840|peroxidase [EC:1.11.1.7]	GO:0031410//cytoplasmic vesicle	GO:0016209//antioxidant activity;GO:0005506//iron ion binding;GO:0003824//catalytic activity	GO:0042743//hydrogen peroxide metabolic process;GO:0006950//response to stress	gi|224124728|ref|XP_002319407.1|/2.3653e-153/predicted protein [Populus trichocarpa]
Potri.010G139400.1	-8.70663433305536	0.823166197482339	K15639|1|1e-111|402|aly:ARALYDRAFT_901457|cytochrome P450, family 734, subfamily A, polypeptide 1 (PHYB activation tagged suppressor 1) [EC:1.14.-.-];K10717|3|3e-93|340|ath:AT1G67110|cytokinin trans-hydroxylase	-	GO:0016634;GO:0005506//iron ion binding	GO:0008152//metabolic process	gi|224111870|ref|XP_002316008.1|/0/cytochrome P450 [Populus trichocarpa]
Potri.004G088200.1	9.37013684279983	0.879455037977373	-	-	-	-	gi|224079451|ref|XP_002305871.1|/4.9458e-118/predicted protein [Populus trichocarpa]
Potri.016G139700.1	-9.21275461677756	0.866826897540766	K02866|1|4e-41|167|osa:4332737|large subunit ribosomal protein L10e	-	GO:0016791//phosphatase activity	-	gi|224139396|ref|XP_002323092.1|/4.61106e-147/predicted protein [Populus trichocarpa]
Potri.007G049400.1	8.74139650489067	0.826618685929782	-	-	-	-	-
Potri.015G063300.1	-10.1937345616021	0.932211717214639	-	-	-	-	-
Potri.007G122400.1	9.47523858230927	0.887714452647793	-	-	-	-	-
Potri.006G042200.1	5.31461293009118	0.846961810166251	-	-	-	-	-
Potri.019G017400.1	9.52004939434181	0.890702183035003	-	-	-	-	gi|224159872|ref|XP_002338139.1|/9.34709e-09/predicted protein [Populus trichocarpa]
Potri.003G013600.1	-9.49161787927968	0.888843150794072	-	-	GO:0016491//oxidoreductase activity	GO:0008152//metabolic process	gi|224108411|ref|XP_002333396.1|/5.12463e-18/predicted protein [Populus trichocarpa]
Potri.003G143300.1	-6.50085806336259	0.928427258724173	-	-	-	-	gi|224053753|ref|XP_002297962.1|/2.57177e-14/predicted protein [Populus trichocarpa]
Potri.009G140400.1	8.48548748948556	0.993227811122324	-	GO:0005576//extracellular region	GO:0046914//transition metal ion binding;GO:0004871//signal transducer activity;GO:0016491//oxidoreductase activity;GO:0016209//antioxidant activity	GO:0008152//metabolic process	gi|224105101|ref|XP_002313686.1|/8.95755e-121/predicted protein [Populus trichocarpa]
Potri.016G135400.1	5.57029310428098	0.867092473575185	-	-	GO:0005488//binding	GO:0051234//establishment of localization;GO:0010876//lipid localization	gi|224139350|ref|XP_002323069.1|/2.56668e-54/predicted protein [Populus trichocarpa]
Potri.019G069100.1	-8.83214610962677	0.834400063738248	-	-	-	-	-
Potri.001G379300.1	-10.3407260173435	0.938930790885431	-	-	-	-	gi|224056577|ref|XP_002298919.1|/4.30505e-108/predicted protein [Populus trichocarpa]
Potri.010G243600.1	-9.18329613243553	0.86474212567058	-	GO:0031410//cytoplasmic vesicle	GO:0046914//transition metal ion binding	-	gi|224110102|ref|XP_002315416.1|/4.94521e-102/predicted protein [Populus trichocarpa]
Potri.010G115100.1	10.176824554473	0.931388431507941	-	-	-	-	gi|224108349|ref|XP_002314816.1|/5.95546e-79/predicted protein [Populus trichocarpa]
Potri.001G414600.1	-10.1992526621897	0.932477293249057	-	-	GO:0046872//metal ion binding	-	gi|224122862|ref|XP_002330382.1|/2.53678e-60/predicted protein [Populus trichocarpa]
Potri.006G058600.1	6.1912532616724	0.914922717373984	K13420|1|4e-23|107|ath:AT5G46330|LRR receptor-like serine/threonine-protein kinase FLS2 [EC:2.7.11.1]	GO:0005576//extracellular region;GO:0030312//external encapsulating structure	GO:0016628//oxidoreductase activity, acting on the CH-CH group of donors, NAD or NADP as acceptor;GO:0016772//transferase activity, transferring phosphorus-containing groups	GO:0006796//phosphate-containing compound metabolic process	gi|224120406|ref|XP_002331040.1|/6.10099e-167/predicted protein [Populus trichocarpa]
Potri.014G090800.1	-10.0799137283819	0.925957401604079	-	-	-	GO:0009414//response to water deprivation	gi|224127776|ref|XP_002320161.1|/2.55899e-81/predicted protein [Populus trichocarpa]
Potri.004G003700.1	-9.65981032637789	0.900355871886121	-	-	-	-	gi|224117972|ref|XP_002331526.1|/6.41804e-68/predicted protein [Populus trichocarpa]
Potri.010G024000.1	8.75565536583673	0.827760662877782	-	-	-	-	gi|224123106|ref|XP_002330340.1|/3.56869e-48/predicted protein [Populus trichocarpa]
Potri.013G092400.1	-8.54080314624535	0.80595687045201	-	-	GO:0003676//nucleic acid binding;GO:0001071//nucleic acid binding transcription factor activity	GO:0048856//anatomical structure development;GO:0032501//multicellular organismal process;GO:0010467//gene expression;GO:0009832//plant-type cell wall biogenesis	gi|224126579|ref|XP_002319872.1|/0/NAC domain protein, IPR003441 [Populus trichocarpa]
Potri.018G109000.1	8.5981983311186	0.812383810484942	-	-	-	-	-
Potri.019G075600.1	9.90126146534028	0.916038136718543	K09286|1|7e-23|105|rcu:RCOM_0799320|EREBP-like factor	GO:0043231//intracellular membrane-bounded organelle	GO:0003676//nucleic acid binding;GO:0001071//nucleic acid binding transcription factor activity	GO:0006351//transcription, DNA-dependent	gi|224145081|ref|XP_002325520.1|/1.25848e-81/AP2/ERF domain-containing transcription factor [Populus trichocarpa]
Potri.015G128900.1	-9.81104246012812	0.910407924788867	K01051|1|1e-17|87.8|mtr:MTR_8g023310|pectinesterase [EC:3.1.1.11];K02355|5|9e-15|78.2|vvi:100257414|elongation factor G	-	GO:0004091//carboxylesterase activity;GO:0004857//enzyme inhibitor activity	-	gi|224136758|ref|XP_002322408.1|/2.4901e-95/predicted protein [Populus trichocarpa]
Potri.014G053400.1	-8.70682361898048	0.823166197482339	-	-	-	-	-
Potri.014G144200.1	-8.62665327029649	0.814986455622245	-	-	-	-	gi|224128784|ref|XP_002320421.1|/8.50342e-26/predicted protein [Populus trichocarpa]
Potri.001G324500.1	6.25104347487093	0.887448876613374	-	GO:0044424//intracellular part	GO:0008081//phosphoric diester hydrolase activity	GO:0000394//RNA splicing, via endonucleolytic cleavage and ligation	gi|224055795|ref|XP_002298657.1|/2.22546e-93/predicted protein [Populus trichocarpa]
Potri.010G072400.1	10.0145188905127	0.922358846337706	K09286|1|5e-13|72.4|osa:4349395|EREBP-like factor	GO:0043231//intracellular membrane-bounded organelle	GO:0001071//nucleic acid binding transcription factor activity	GO:0006351//transcription, DNA-dependent;GO:0000160//two-component signal transduction system (phosphorelay);GO:0009743//response to carbohydrate stimulus	gi|224107871|ref|XP_002314634.1|/7.74967e-34/AP2/ERF domain-containing transcription factor [Populus trichocarpa]
Potri.003G204200.1	-8.78108765042076	0.829911828756573	-	-	GO:0004175//endopeptidase activity	GO:0019538//protein metabolic process	gi|224075792|ref|XP_002304769.1|/1.3355e-65/predicted protein [Populus trichocarpa]
Potri.001G093000.1	-8.83020723542656	0.834107930100388	-	GO:0044464//cell part	-	-	gi|224072182|ref|XP_002303641.1|/9.93136e-46/predicted protein [Populus trichocarpa]
Potri.001G176100.1	-12.878699568142	0.992962235087906	K05282|1|6e-21|100|aly:ARALYDRAFT_492287|gibberellin 20-oxidase [EC:1.14.11.12]	-	GO:0016706//oxidoreductase activity, acting on paired donors, with incorporation or reduction of molecular oxygen, 2-oxoglutarate as one donor, and incorporation of one atom each of oxygen into both donors;GO:0016701//oxidoreductase activity, acting on single donors with incorporation of molecular oxygen	GO:0008152//metabolic process	gi|224054174|ref|XP_002298128.1|/0/2-oxoglutarate-dependent dioxygenase [Populus trichocarpa]
Potri.001G098400.1	-9.31892931795202	0.875537791469698	K03239|1|2e-12|71.6|aly:ARALYDRAFT_682509|translation initiation factor eIF-2B subunit alpha	-	-	-	gi|224053843|ref|XP_002298007.1|/1.25771e-121/predicted protein [Populus trichocarpa]
Potri.001G011300.1	5.67657431871266	0.877184362883093	K00430|1|3e-179|626|pop:POPTR_814782|peroxidase [EC:1.11.1.7]	-	GO:0005506//iron ion binding;GO:0003824//catalytic activity;GO:0016209//antioxidant activity	GO:0008152//metabolic process;GO:0006950//response to stress	gi|1279650|emb|CAA66035.1|/0/peroxidase [Populus trichocarpa]
Potri.013G051600.1	8.65761664209024	0.818279598449036	-	GO:0005576//extracellular region	GO:0046914//transition metal ion binding;GO:0004871//signal transducer activity;GO:0016623	GO:0008152//metabolic process	gi|224125772|ref|XP_002319671.1|/1.13785e-111/predicted protein [Populus trichocarpa]
Potri.002G034300.1	-8.57387660841369	0.809767886545918	-	-	-	-	gi|224062117|ref|XP_002300763.1|/5.25328e-39/predicted protein [Populus trichocarpa]
Potri.001G175800.1	-9.53245668103371	0.891737929569236	K06892|1|2e-20|98.2|pop:POPTR_550478|;K05282|3|3e-14|77.4|pop:POPTR_773445|gibberellin 20-oxidase [EC:1.14.11.12]	-	GO:0016706//oxidoreductase activity, acting on paired donors, with incorporation or reduction of molecular oxygen, 2-oxoglutarate as one donor, and incorporation of one atom each of oxygen into both donors;GO:0016701//oxidoreductase activity, acting on single donors with incorporation of molecular oxygen	GO:0008152//metabolic process	gi|224054166|ref|XP_002298124.1|/0/predicted protein [Populus trichocarpa]
Potri.012G092200.1	-10.4498002021144	0.943711159504966	-	-	-	-	gi|224121878|ref|XP_002318695.1|/1.04952e-87/predicted protein [Populus trichocarpa]
Potri.019G093800.1	5.04245816033556	0.816420566208105	K01183|1|2e-113|407|pop:POPTR_1116414|chitinase [EC:3.2.1.14]	-	GO:0004553//hydrolase activity, hydrolyzing O-glycosyl compounds;GO:0030247//polysaccharide binding	GO:0006026	gi|224146530|ref|XP_002326040.1|/2.10513e-155/predicted protein [Populus trichocarpa]
Potri.004G180200.1	14.1549703604508	0.997808997716046	-	GO:0005576//extracellular region	GO:0046914//transition metal ion binding;GO:0004871//signal transducer activity;GO:0003824//catalytic activity;GO:0016209//antioxidant activity	GO:0008152//metabolic process	gi|224078432|ref|XP_002305540.1|/4.43325e-115/predicted protein [Populus trichocarpa]
Potri.016G113900.1	-9.17034974422697	0.863586869920858	-	-	-	-	-
Potri.018G139200.1	-8.63246681941374	0.81576990492378	-	-	-	-	gi|224144286|ref|XP_002325247.1|/3.8534e-39/predicted protein [Populus trichocarpa]
Potri.003G153600.1	-9.00488860167926	0.849604291708716	-	-	-	-	gi|224072387|ref|XP_002303711.1|/1.7483e-26/predicted protein [Populus trichocarpa]
Potri.T065400.1	-8.56760063941735	0.808891485632337	-	-	-	-	gi|224095674|ref|XP_002334737.1|/1.55909e-148/predicted protein [Populus trichocarpa]
Potri.009G083000.1	8.65503812175021	0.817894513199129	K13449|1|6e-64|242|rcu:RCOM_1381930|pathogenesis-related protein 1	-	-	-	gi|224105801|ref|XP_002313935.1|/2.25471e-80/predicted protein [Populus trichocarpa]
Potri.003G165100.1	-9.71411903592297	0.903927869549052	-	-	-	-	-
Potri.T133300.1	-9.09192681669842	0.857465342327508	-	-	-	-	gi|224124606|ref|XP_002330065.1|/0/predicted protein [Populus trichocarpa]
Potri.001G060900.1	9.66352798378886	0.900594890317098	K15382|1|5e-110|396|pop:POPTR_853183|solute carrier family 50 (sugar transporter)	GO:0016021//integral to membrane	GO:0015144//carbohydrate transmembrane transporter activity	GO:0010260//organ senescence;GO:0006970//response to osmotic stress;GO:0009751//response to salicylic acid stimulus;GO:0009737//response to abscisic acid stimulus;GO:0071702	gi|224072514|ref|XP_002303766.1|/6.91888e-109/predicted protein [Populus trichocarpa]
Potri.T043600.1	-8.85076178779412	0.83612630796197	-	-	-	-	gi|224129296|ref|XP_002328939.1|/9.08817e-44/predicted protein [Populus trichocarpa]
Potri.T000600.1	-9.29075537510979	0.873174164763372	K03320|1|0.0|779|rcu:RCOM_0862770|ammonium transporter, Amt family	GO:0031224//intrinsic to membrane	GO:0015101//organic cation transmembrane transporter activity	GO:0015696//ammonium transport	gi|255563776|ref|XP_002522889.1|/0/ammonium transporter, putative [Ricinus communis]
Potri.016G075400.1	-10.3661535787808	0.940006373824826	-	-	-	-	gi|288559177|sp|B9IIR5.1|CASP5_POPTR/4.28693e-65/RecName: Full=Casparian strip membrane protein POPTRDRAFT_576556
Potri.005G208500.1	-4.9673924886921	0.813857757475965	-	-	-	GO:0010038//response to metal ion	gi|224085439|ref|XP_002307576.1|/0/predicted protein [Populus trichocarpa]
Potri.016G130200.1	-9.02242716591529	0.851064959898019	-	-	-	-	gi|224091084|ref|XP_002309173.1|/2.61352e-46/predicted protein [Populus trichocarpa]
Potri.005G150600.1	-8.78242004575341	0.829911828756573	-	-	-	-	-
Potri.019G106500.1	-9.36542437883011	0.879016837520582	K07213|1|2e-11|66.2|mtr:MTR_7g013660|copper chaperone	-	GO:0043169//cation binding	GO:0000041//transition metal ion transport	gi|224145579|ref|XP_002325693.1|/1.19615e-83/predicted protein [Populus trichocarpa]
Potri.001G055700.1	-8.48837929280441	0.800552398151591	K01904|1|0.0|1010|pop:POPTR_548019|4-coumarate--CoA ligase [EC:6.2.1.12]	GO:0044424//intracellular part	GO:0016703;GO:0015645//fatty acid ligase activity;GO:0016405//CoA-ligase activity	GO:0010584//pollen exine formation;GO:0035337	gi|224053485|ref|XP_002297838.1|/0/acyl:coa ligase [Populus trichocarpa]
Potri.009G109700.1	-5.78061570975705	0.815013013225687	K01723|1|8e-168|588|gmx:100810890|hydroperoxide dehydratase [EC:4.2.1.92]	-	GO:0016491//oxidoreductase activity;GO:0005506//iron ion binding	-	gi|224105479|ref|XP_002313825.1|/0/cytochrome P450 [Populus trichocarpa]
Potri.001G119300.1	8.79615485958336	0.831332660540713	K02355|1|2e-16|85.1|vvi:100257414|elongation factor G;K01051|2|3e-14|77.8|rcu:RCOM_0417480|pectinesterase [EC:3.1.1.11]	-	GO:0004091//carboxylesterase activity;GO:0004857//enzyme inhibitor activity	-	gi|224124980|ref|XP_002329861.1|/1.87003e-103/predicted protein [Populus trichocarpa]
Potri.001G003000.1	-9.94744319815591	0.918919636691985	K09843|1|5e-60|230|rcu:RCOM_0814150|(+)-abscisic acid 8'-hydroxylase [EC:1.14.13.93]	-	GO:0004497//monooxygenase activity;GO:0005506//iron ion binding	GO:0008152//metabolic process	gi|224056937|ref|XP_002299098.1|/0/cytochrome P450 [Populus trichocarpa]
Potri.011G096800.1	-9.76774271928013	0.907473309608541	-	-	-	-	gi|224114567|ref|XP_002316797.1|/9.57446e-25/predicted protein [Populus trichocarpa]
Potri.001G307000.1	-9.56159956584666	0.893397779784352	-	-	-	-	gi|224056061|ref|XP_002298722.1|/1.58192e-130/predicted protein [Populus trichocarpa]
Potri.012G132200.1	-5.24413955032547	0.829181494661922	K04733|1|3e-62|237|smo:SELMODRAFT_159261|interleukin-1 receptor-associated kinase 4 [EC:2.7.11.1];K13430|2|4e-62|236|sbi:SORBI_04g020990|serine/threonine-protein kinase PBS1 [EC:2.7.11.1];K13417|3|6e-62|236|aly:ARALYDRAFT_899604|somatic embryogenesis receptor kinase 4 [EC:2.7.10.1 2.7.11.1]	-	GO:0004713//protein tyrosine kinase activity;GO:0032559	GO:0006464//cellular protein modification process	gi|224122508|ref|XP_002318854.1|/0/predicted protein [Populus trichocarpa]
Potri.T177300.1	-8.49403258699847	0.801481914272056	K02535|1|3e-48|188|pop:POPTR_884411|UDP-3-O-[3-hydroxymyristoyl] N-acetylglucosamine deacetylase [EC:3.5.1.108]	-	GO:0016811//hydrolase activity, acting on carbon-nitrogen (but not peptide) bonds, in linear amides	GO:0008654//phospholipid biosynthetic process	gi|224111442|ref|XP_002315856.1|/3.18207e-47/predicted protein [Populus trichocarpa]
Potri.002G083800.1	11.2778653746216	0.970507781377808	K01206|1|9e-106|382|ath:AT1G67830|alpha-L-fucosidase [EC:3.2.1.51];K00514|3|5e-33|140|rcu:RCOM_1428040|zeta-carotene desaturase [EC:1.3.5.6]	-	GO:0016787//hydrolase activity;GO:0019865//immunoglobulin binding	GO:0044238//primary metabolic process;GO:0006950//response to stress	gi|224063086|ref|XP_002300989.1|/0/predicted protein [Populus trichocarpa]
Potri.T155800.1	-8.59741212287447	0.81207839804536	K00750|1|5e-14|76.3|rcu:RCOM_1590700|glycogenin glucosyltransferase [EC:2.4.1.186]	-	GO:0016740//transferase activity	-	gi|224124414|ref|XP_002330017.1|/4.41528e-141/predicted protein [Populus trichocarpa]
Potri.002G184700.1	-5.6636333102704	0.842101768736389	-	GO:0044464//cell part	-	-	gi|224064412|ref|XP_002301463.1|/3.51784e-133/hypothetical protein POPTRDRAFT_411151 [Populus trichocarpa]
Potri.008G037600.1	6.08340828454653	0.88225686514049	-	-	GO:0016407//acetyltransferase activity	-	gi|224097841|ref|XP_002311082.1|/1.1114e-119/predicted protein [Populus trichocarpa]
Potri.001G083900.1	-6.54483724278587	0.891631699155468	K00517|1|0.0|632|ath:AT1G01190|[EC:1.14.-.-];K05280|5|7e-69|260|aly:ARALYDRAFT_487632|flavonoid 3'-monooxygenase [EC:1.14.13.21]	-	GO:0016709//oxidoreductase activity, acting on paired donors, with incorporation or reduction of molecular oxygen, NAD(P)H as one donor, and incorporation of one atom of oxygen;GO:0005506//iron ion binding	GO:0008152//metabolic process;GO:0048608//reproductive structure development	gi|224053725|ref|XP_002297948.1|/0/cytochrome P450 [Populus trichocarpa]
Potri.014G102700.1	-6.53686495565083	0.893172040155096	K00517|1|0.0|683|ath:AT1G01190|[EC:1.14.-.-];K05280|5|1e-68|259|aly:ARALYDRAFT_487632|flavonoid 3'-monooxygenase [EC:1.14.13.21]	-	GO:0005506//iron ion binding;GO:0004497//monooxygenase activity	GO:0008152//metabolic process;GO:0048608//reproductive structure development	gi|224130624|ref|XP_002320887.1|/0/cytochrome P450 [Populus trichocarpa]
Potri.010G066300.1	-8.68546829953967	0.821134540819036	-	-	-	-	-
Potri.002G060000.1	-8.49392668240189	0.801481914272056	-	-	-	-	-
Potri.004G007800.1	-10.5393428594081	0.947269878366176	-	GO:0031224//intrinsic to membrane	-	GO:0006810//transport	gi|224118030|ref|XP_002331540.1|/1.94969e-75/c4-dicarboxylate transporter/malic acid transport protein [Populus trichocarpa]
Potri.009G147700.1	-10.1707888405632	0.930910394645987	K09286|1|2e-31|133|ath:AT4G25490|EREBP-like factor	GO:0043231//intracellular membrane-bounded organelle	GO:0003676//nucleic acid binding;GO:0001071//nucleic acid binding transcription factor activity	GO:0006351//transcription, DNA-dependent	gi|224105015|ref|XP_002313656.1|/6.97889e-110/AP2/ERF domain-containing transcription factor [Populus trichocarpa]
Potri.015G081300.1	-5.48571718157249	0.863175227067509	K02575|1|0.0|842|pop:POPTR_662054|MFS transporter, NNP family, nitrate/nitrite transporter	-	-	-	-
Potri.011G162800.1	6.78364129820482	0.940789823126361	K00102|1|4e-06|51.6|olu:OSTLU_46355|D-lactate dehydrogenase (cytochrome) [EC:1.1.2.4]	-	GO:0050662//coenzyme binding;GO:0003824//catalytic activity	GO:0008152//metabolic process	gi|224108834|ref|XP_002333339.1|/0/predicted protein [Populus trichocarpa]
Potri.T031100.1	-9.20400322129675	0.866322303075371	-	-	-	-	gi|224110378|ref|XP_002315500.1|/2.20783e-33/predicted protein [Populus trichocarpa]
Potri.016G079100.1	7.20655454286444	0.9615578690179	-	-	GO:0004866//endopeptidase inhibitor activity	GO:0006950//response to stress	gi|224140099|ref|XP_002323424.1|/5.0893e-34/predicted protein [Populus trichocarpa]
Potri.002G092900.1	-5.64903138468797	0.851715621182344	-	-	-	-	gi|224066919|ref|XP_002302279.1|/2.58354e-73/predicted protein [Populus trichocarpa]
Potri.001G388900.1	5.72483514651463	0.879773729218675	K00422|1|3e-157|553|vvi:100256583|polyphenol oxidase [EC:1.10.3.1]	-	GO:0016682//oxidoreductase activity, acting on diphenols and related substances as donors, oxygen as acceptor;GO:0043169//cation binding	GO:0008152//metabolic process	gi|335345645|gb|AEH41424.1|/0/polyphenol oxidase [Populus trichocarpa]
Potri.009G095100.1	4.85391402463899	0.801149944229033	K13068|1|1e-127|455|aly:ARALYDRAFT_479675|sinapate 1-glucosyltransferase [EC:2.4.1.120];K13692|3|1e-92|338|vvi:100252177|UDP-glucose:(indol-3-yl)acetate beta-D-glucosyltransferase [EC:2.4.1.121]	-	GO:0035251//UDP-glucosyltransferase activity	-	gi|224103671|ref|XP_002313148.1|/0/predicted protein [Populus trichocarpa]
Potri.005G244100.1	-11.3825132567807	0.972911244489297	-	GO:0030312//external encapsulating structure	-	GO:0000902//cell morphogenesis;GO:0009827//plant-type cell wall modification	gi|224085934|ref|XP_002307745.1|/1.52195e-154/hypothetical protein POPTRDRAFT_818831 [Populus trichocarpa]
Potri.001G309900.1	5.46653721666188	0.85592500132788	-	-	-	-	gi|322366590|gb|ADW95375.1|/8.212e-108/Kunitz-type trypsin inhibitor [Populus nigra]
Potri.009G069100.1	-5.51119994405378	0.834745312582993	K13083|1|0.0|1019|pop:POPTR_54623|cytochrome P450, family 75, subfamily A (flavonoid 3',5'-hydroxylase) [EC:1.14.13.88]	-	GO:0016491//oxidoreductase activity;GO:0005506//iron ion binding	GO:0008152//metabolic process	gi|224105987|ref|XP_002314004.1|/0/flavonoid 3',5'-hydroxylase [Populus trichocarpa]
Potri.013G048800.1	-9.04369379116496	0.852950549742391	K00924|1|0.0|660|ath:AT1G75820|[EC:2.7.1.-];K08286|5|4e-167|587|ath:AT4G28490|protein-serine/threonine kinase [EC:2.7.11.-]	GO:0031224//intrinsic to membrane	GO:0016628//oxidoreductase activity, acting on the CH-CH group of donors, NAD or NADP as acceptor;GO:0032559;GO:0004702//receptor signaling protein serine/threonine kinase activity	GO:0010065;GO:0006464//cellular protein modification process	gi|224125742|ref|XP_002319664.1|/0/predicted protein [Populus trichocarpa]
Potri.002G175200.1	-6.7792917129641	0.937390449885802	K00517|1|0.0|647|ath:AT1G01190|[EC:1.14.-.-];K05280|5|9e-72|270|aly:ARALYDRAFT_487632|flavonoid 3'-monooxygenase [EC:1.14.13.21]	-	GO:0005506//iron ion binding;GO:0004497//monooxygenase activity	GO:0008152//metabolic process;GO:0048608//reproductive structure development	gi|224064332|ref|XP_002301423.1|/0/cytochrome P450 [Populus trichocarpa]
Potri.005G081100.1	-8.93119832166004	0.996228820311255	-	-	-	-	gi|224083767|ref|XP_002307116.1|/3.81559e-14/predicted protein [Populus trichocarpa]
Potri.001G461700.1	5.59116486325991	0.863161948265789	-	-	GO:0050662//coenzyme binding;GO:0003824//catalytic activity	GO:0008152//metabolic process	gi|224056781|ref|XP_002299020.1|/0/predicted protein [Populus trichocarpa]
Potri.014G028400.1	-9.43934727664222	0.885005577096723	-	GO:0030313;GO:0031224//intrinsic to membrane	GO:0008066//glutamate receptor activity;GO:0005231//excitatory extracellular ligand-gated ion channel activity	GO:0006810//transport	gi|224137526|ref|XP_002327148.1|/4.73041e-56/predicted protein [Populus trichocarpa]
Potri.013G122100.1	-5.12973148414566	0.812808732140012	K16040|1|3e-29|124|vvi:100233030|trans-resveratrol di-O-methyltransferase [EC:2.1.1.240];K13230|2|5e-17|84.0|zma:100147731|2,4,7-trihydroxy-1,4-benzoxazin-3-one-glucoside 7-O-methyltransferase [EC:2.1.1.241];K05279|3|3e-08|55.1|ppp:PHYPADRAFT_182345|flavonol 3-O-methyltransferase [EC:2.1.1.76]	-	GO:0005515//protein binding;GO:0008171//O-methyltransferase activity	GO:0006730//one-carbon metabolic process	gi|224094226|ref|XP_002334803.1|/6.21458e-48/flavonoid o-methyltransferase related [Populus trichocarpa]
Potri.006G072700.1	-9.63189295160865	0.898244542412493	K08286|1|2e-13|74.7|ath:AT4G28490|protein-serine/threonine kinase [EC:2.7.11.-];K13420|2|3e-11|67.4|vvi:100253808|LRR receptor-like serine/threonine-protein kinase FLS2 [EC:2.7.11.1]	-	GO:0016791//phosphatase activity	-	gi|224090495|ref|XP_002309000.1|/0/predicted protein [Populus trichocarpa]
Potri.002G174600.1	-6.33450061980623	0.911669410952356	-	-	-	GO:0010038//response to metal ion	gi|224064328|ref|XP_002301422.1|/0/predicted protein [Populus trichocarpa]
Potri.006G121900.1	-6.73340697542815	0.936036012110267	K01674|1|6e-117|417|pop:POPTR_589499|carbonic anhydrase [EC:4.2.1.1]	-	GO:0046914//transition metal ion binding;GO:0016836//hydro-lyase activity	GO:0044237//cellular metabolic process	gi|224068829|ref|XP_002326210.1|/7.02245e-116/predicted protein [Populus trichocarpa]
Potri.010G250300.1	9.72047873009558	0.904379348807564	-	-	-	-	gi|224110010|ref|XP_002315385.1|/1.42836e-147/predicted protein [Populus trichocarpa]
Potri.017G102200.1	-9.92526839841714	0.917472247304403	-	-	-	-	gi|224120826|ref|XP_002330961.1|/2.3364e-148/predicted protein [Populus trichocarpa]
Potri.018G106000.1	10.9152795626668	0.960893928931853	-	-	-	-	gi|224143937|ref|XP_002325128.1|/5.0478e-95/predicted protein [Populus trichocarpa]
Potri.001G050500.1	-9.62321053972476	0.897832899559144	-	-	-	-	-
Potri.002G082200.1	-5.18703744710517	0.810338875019918	K14492|1|4e-98|356|pop:POPTR_816269|two-component response regulator ARR-A family	-	-	GO:0050794//regulation of cellular process	gi|224066817|ref|XP_002302230.1|/5.12649e-97/type-a response regulator [Populus trichocarpa]
Potri.007G041500.1	-9.86029195954155	0.913236309555426	-	-	-	-	-
Potri.004G179800.1	7.72786217400236	0.968861209964413	-	GO:0005576//extracellular region	GO:0046914//transition metal ion binding;GO:0016491//oxidoreductase activity	-	gi|224080688|ref|XP_002306210.1|/8.21711e-127/predicted protein [Populus trichocarpa]
Potri.004G037300.1	-9.20995293887573	0.866694109523557	-	-	-	-	-
Potri.002G127000.1	-5.5382338942864	0.801853720720242	-	-	GO:0046872//metal ion binding	-	gi|224063533|ref|XP_002301191.1|/5.77315e-45/predicted protein [Populus trichocarpa]
Potri.017G040200.1	8.99654537456426	0.848927072820949	-	-	-	-	gi|224132606|ref|XP_002327837.1|/5.3759e-120/predicted protein [Populus trichocarpa]
Potri.T005900.1	8.95587465605627	0.845594093588995	-	GO:0009536//plastid	-	-	gi|134093208|ref|YP_001109510.1|/1.15666e-22/hypothetical protein Poptr_cp031 [Populus trichocarpa]
Potri.008G139400.1	-8.52322368064108	0.804230626228289	K03136|1|7e-30|118|pop:POPTR_231600|transcription initiation factor TFIIE subunit alpha	GO:0005667//transcription factor complex	-	GO:0034645//cellular macromolecule biosynthetic process;GO:0010467//gene expression;GO:0044238//primary metabolic process	gi|224144258|ref|XP_002336124.1|/9.69868e-67/predicted protein [Populus trichocarpa]
Potri.001G405600.1	-5.32481750264914	0.842553247994901	-	-	-	GO:0006950//response to stress	gi|224123054|ref|XP_002330429.1|/2.02507e-84/predicted protein [Populus trichocarpa]
Potri.007G015100.1	-5.05099691782997	0.817589100759547	-	-	-	-	-
Potri.016G078800.1	9.24523835315292	0.869801349126255	-	-	GO:0004866//endopeptidase inhibitor activity	GO:0006950//response to stress	gi|224140097|ref|XP_002323423.1|/7.28218e-33/predicted protein [Populus trichocarpa]
Potri.005G032500.1	-9.87745567921876	0.914524353322356	K15718|1|9e-20|95.1|pop:POPTR_729602|linoleate 9S-lipoxygenase [EC:1.13.11.58]	-	GO:0046914//transition metal ion binding;GO:0016702//oxidoreductase activity, acting on single donors with incorporation of molecular oxygen, incorporation of two atoms of oxygen	GO:0006633//fatty acid biosynthetic process	gi|224111610|ref|XP_002332906.1|/4.40713e-31/predicted protein [Populus trichocarpa]
Potri.001G356600.1	-9.41238022904196	0.882960641631699	K01728|1|3e-09|58.5|gmx:100803229|pectate lyase [EC:4.2.2.2]	-	-	-	gi|224097963|ref|XP_002334580.1|/6.92381e-84/predicted protein [Populus trichocarpa]
Potri.T095600.1	9.41076210553537	0.882960641631699	-	-	GO:0003824//catalytic activity	GO:0044238//primary metabolic process	gi|224065100|ref|XP_002301670.1|/5.90966e-118/predicted protein [Populus trichocarpa]
Potri.017G107400.1	-9.33020405413991	0.876414192383279	-	-	-	-	gi|224127552|ref|XP_002329306.1|/8.79955e-55/predicted protein [Populus trichocarpa]
Potri.005G039200.1	-8.66543054630313	0.818983374940245	-	-	-	-	-
Potri.005G049700.1	-8.65875245226269	0.818279598449036	-	-	-	-	-
Potri.012G102100.1	-10.1379800917795	0.929316938439475	-	-	-	-	gi|224146981|ref|XP_002336377.1|/3.92058e-26/predicted protein [Populus trichocarpa]
Potri.006G105600.1	-8.91380751129486	0.841663568279598	-	-	-	-	gi|224087825|ref|XP_002308239.1|/1.5294e-78/predicted protein [Populus trichocarpa]
Potri.006G215700.1	8.74497280993926	0.826924098369363	K02069|1|3e-145|513|pop:POPTR_561531|putative ABC transport system permease protein	GO:0016020//membrane	-	-	gi|224092015|ref|XP_002309439.1|/3.92509e-144/predicted protein [Populus trichocarpa]
Potri.001G235500.3	-9.31915950870922	0.875537791469698	K09422|1|2e-76|284|pop:POPTR_797707|myb proto-oncogene protein, plant	GO:0043231//intracellular membrane-bounded organelle	GO:0003676//nucleic acid binding;GO:0001071//nucleic acid binding transcription factor activity	GO:0009725//response to hormone stimulus;GO:0006351//transcription, DNA-dependent;GO:0009743//response to carbohydrate stimulus;GO:0010038//response to metal ion	gi|224054846|ref|XP_002298375.1|/2.86002e-75/predicted protein [Populus trichocarpa]
Potri.001G323700.1	-8.50663773415144	0.802610612418335	-	-	-	-	gi|341958564|sp|B9GFG6.1|CSPLF_POPTR/9.57361e-105/RecName: Full=CASP-like protein POPTRDRAFT_752786
Potri.006G088700.1	9.43273642731958	0.884447867424444	-	-	GO:0004866//endopeptidase inhibitor activity	GO:0006950//response to stress	gi|224087443|ref|XP_002308168.1|/3.63548e-27/predicted protein [Populus trichocarpa]
Potri.004G180100.1	13.454730309986	0.995857013863069	-	GO:0005576//extracellular region	GO:0046914//transition metal ion binding;GO:0016491//oxidoreductase activity	-	gi|224080688|ref|XP_002306210.1|/8.19008e-127/predicted protein [Populus trichocarpa]
Potri.011G162900.1	4.81480126976513	0.80310192808201	-	-	GO:0050662//coenzyme binding;GO:0003824//catalytic activity	GO:0008152//metabolic process	gi|224122382|ref|XP_002330609.1|/0/predicted protein [Populus trichocarpa]
Potri.001G461500.1	5.61906596480489	0.867225261592394	-	-	GO:0050662//coenzyme binding;GO:0003824//catalytic activity	GO:0008152//metabolic process	gi|224061593|ref|XP_002300557.1|/0/predicted protein [Populus trichocarpa]
Potri.017G054900.1	-8.73903670523529	0.8263132734902	K13448|1|9e-39|157|pop:POPTR_845806|calcium-binding protein CML	-	GO:0046872//metal ion binding	-	gi|224140817|ref|XP_002323775.1|/1.49364e-55/predicted protein [Populus trichocarpa]
Potri.005G052800.1	-10.0848597097828	0.926236256440219	K13448|1|2e-65|246|rcu:RCOM_0910780|calcium-binding protein CML	-	GO:0046872//metal ion binding;GO:0016628//oxidoreductase activity, acting on the CH-CH group of donors, NAD or NADP as acceptor	GO:0008152//metabolic process	gi|224130654|ref|XP_002328343.1|/8.12723e-80/predicted protein [Populus trichocarpa]
Potri.002G080500.1	-6.27352063873935	0.85834174324109	K03322|1|0.0|765|mtr:MTR_3g088460|manganese transport protein	GO:0044464//cell part	-	GO:0051234//establishment of localization	gi|224084952|ref|XP_002307454.1|/0/nramp transporter [Populus trichocarpa]
Potri.001G011000.1	5.74767665035191	0.820205024698571	K00430|1|0.0|649|pop:POPTR_814782|peroxidase [EC:1.11.1.7]	-	GO:0005506//iron ion binding;GO:0003824//catalytic activity;GO:0016209//antioxidant activity	GO:0008152//metabolic process;GO:0006950//response to stress	gi|1199776|dbj|BAA11852.1|/0/peroxidase [Populus nigra]
Potri.001G301700.1	-5.82111715818056	0.87727731449514	-	-	-	-	gi|224060528|ref|XP_002300230.1|/4.05478e-151/predicted protein [Populus trichocarpa]
Potri.001G176000.1	-12.6919895129202	0.991647633717533	K04124|1|5e-22|103|mtr:MTR_1g011580|gibberellin 3-beta-dioxygenase [EC:1.14.11.15];K06892|2|5e-21|100|aly:ARALYDRAFT_479418|	-	GO:0046914//transition metal ion binding;GO:0016706//oxidoreductase activity, acting on paired donors, with incorporation or reduction of molecular oxygen, 2-oxoglutarate as one donor, and incorporation of one atom each of oxygen into both donors;GO:0016701//oxidoreductase activity, acting on single donors with incorporation of molecular oxygen	GO:0008152//metabolic process	gi|224054172|ref|XP_002298127.1|/0/2-oxoglutarate-dependent dioxygenase [Populus trichocarpa]
Potri.007G111700.1	12.7995435339478	0.992537313432836	-	-	-	-	-
Potri.004G191100.1	-9.68254443359008	0.901829818877145	-	-	-	-	gi|224132140|ref|XP_002328195.1|/5.58583e-90/predicted protein [Populus trichocarpa]
Potri.004G235600.1	6.26711309714693	0.904392627609285	K15095|1|6e-82|302|vvi:100248214|(+)-neomenthol dehydrogenase [EC:1.1.1.208]	-	GO:0003824//catalytic activity	GO:0008152//metabolic process	gi|224129606|ref|XP_002328758.1|/2.07807e-152/predicted protein [Populus trichocarpa]
Potri.001G459100.1	6.25549740122532	0.916476337175333	-	-	GO:0046993;GO:0050662//coenzyme binding	GO:0008152//metabolic process	gi|224056755|ref|XP_002299007.1|/0/predicted protein [Populus trichocarpa]
Potri.005G249000.1	-9.39541403066271	0.881513252244117	-	-	-	-	gi|224086000|ref|XP_002307772.1|/5.31491e-138/predicted protein [Populus trichocarpa]
Potri.002G021200.1	-11.0101424898293	0.963470016465714	-	-	-	-	gi|224065844|ref|XP_002301972.1|/2.7784e-90/predicted protein [Populus trichocarpa]
Potri.013G101000.1	4.80216208421966	0.805279651564243	-	-	-	GO:0055086//nucleobase-containing small molecule metabolic process	gi|224135757|ref|XP_002327296.1|/6.60105e-155/predicted protein [Populus trichocarpa]
Potri.002G075600.1	-8.69128357378692	0.821386838051734	-	-	-	-	gi|224082368|ref|XP_002306665.1|/1.29346e-13/predicted protein [Populus trichocarpa]
Potri.004G056800.1	-11.5658003758967	0.97693472141074	K07213|1|5e-10|62.8|mtr:MTR_7g013660|copper chaperone	-	GO:0043169//cation binding	GO:0006812//cation transport	gi|224079097|ref|XP_002305747.1|/1.16008e-70/predicted protein [Populus trichocarpa]
Potri.015G081500.1	-6.23535280464407	0.917804217347427	K02575|1|0.0|826|pop:POPTR_662054|MFS transporter, NNP family, nitrate/nitrite transporter	-	-	-	-
Potri.001G462300.1	5.28774696064346	0.823471609921921	-	-	GO:0046993;GO:0050662//coenzyme binding	GO:0008152//metabolic process	gi|224104335|ref|XP_002333959.1|/1.71738e-142/predicted protein [Populus trichocarpa]
Potri.013G134300.1	-8.92864586567918	0.843057842460296	-	GO:0044464//cell part	-	GO:0000902//cell morphogenesis;GO:0009827//plant-type cell wall modification;GO:0000003//reproduction	gi|224124548|ref|XP_002319359.1|/2.22319e-143/hypothetical protein POPTRDRAFT_243090 [Populus trichocarpa]
Potri.015G051300.1	8.74272290708624	0.826618685929782	K03883|1|1e-43|172|rcu:RCOM_Mp01|NADH-ubiquinone oxidoreductase chain 5 [EC:1.6.5.3]	-	-	-	-
Potri.007G111800.1	6.81965693217678	0.949115631805386	-	-	-	-	-
Potri.016G046500.1	5.38562644358447	0.8402692940989	-	-	-	GO:0006950//response to stress	gi|224137854|ref|XP_002322668.1|/5.68107e-84/predicted protein [Populus trichocarpa]
Potri.008G051500.1	4.82043417771252	0.801946672332289	-	GO:0044464//cell part	-	-	gi|224100927|ref|XP_002312071.1|/0/predicted protein [Populus trichocarpa]
Potri.001G235500.2	-5.62431785149907	0.81377808466564	K09422|1|3e-124|377|pop:POPTR_797707|myb proto-oncogene protein, plant	GO:0043231//intracellular membrane-bounded organelle	GO:0003676//nucleic acid binding;GO:0001071//nucleic acid binding transcription factor activity	GO:0009725//response to hormone stimulus;GO:0006351//transcription, DNA-dependent;GO:0009743//response to carbohydrate stimulus;GO:0010038//response to metal ion	gi|224054846|ref|XP_002298375.1|/4.33329e-123/predicted protein [Populus trichocarpa]
Potri.006G055600.1	6.39266643126616	0.921389493812078	K12338|1|1e-114|411|ath:AT4G14090|anthocyanin 5-O-glucosyltransferase [EC:2.4.1.-];K13692|3|2e-109|394|ath:AT1G05530|UDP-glucose:(indol-3-yl)acetate beta-D-glucosyltransferase [EC:2.4.1.121]	-	GO:0016757//transferase activity, transferring glycosyl groups	-	gi|224090320|ref|XP_002308970.1|/0/predicted protein [Populus trichocarpa]
Potri.003G155700.1	-5.76906695588388	0.820829128379455	K09422|1|1e-164|577|pop:POPTR_554618|myb proto-oncogene protein, plant	GO:0043231//intracellular membrane-bounded organelle	GO:0003676//nucleic acid binding;GO:0001071//nucleic acid binding transcription factor activity	GO:0006351//transcription, DNA-dependent	gi|224072395|ref|XP_002303715.1|/1.68143e-163/predicted protein [Populus trichocarpa]
Potri.011G153500.1	-6.34079162366672	0.912081053805705	K15400|1|7e-63|239|rcu:RCOM_1447050|omega-hydroxypalmitate O-feruloyl transferase [EC:2.3.1.188]	-	GO:0016746//transferase activity, transferring acyl groups	-	gi|224101489|ref|XP_002334273.1|/0/predicted protein [Populus trichocarpa]
Potri.002G063600.1	-9.90640155125233	0.916449779571891	-	-	GO:0003824//catalytic activity	GO:0008152//metabolic process	gi|218198471|gb|EEC80898.1|/3.41846e-14/hypothetical protein OsI_23547 [Oryza sativa Indica Group]
Potri.001G037600.1	-8.61652094582218	0.813844478674244	-	-	-	-	-
Potri.009G001200.1	-9.19592730523491	0.865591968980719	-	GO:0016020//membrane	GO:0046914//transition metal ion binding	GO:0009553//embryo sac development;GO:0007049//cell cycle;GO:0006508//proteolysis	gi|224104771|ref|XP_002313560.1|/1.39172e-39/predicted protein [Populus trichocarpa]
Potri.016G140100.1	-6.79058844050376	0.893729749827376	K04733|1|1e-56|220|smo:SELMODRAFT_159261|interleukin-1 receptor-associated kinase 4 [EC:2.7.11.1];K13420|2|4e-56|218|osa:4337016|LRR receptor-like serine/threonine-protein kinase FLS2 [EC:2.7.11.1]	GO:0031410//cytoplasmic vesicle	GO:0004672//protein kinase activity	-	gi|359480978|ref|XP_003632548.1|/0/PREDICTED: probable LRR receptor-like serine/threonine-protein kinase At5g37450-like [Vitis vinifera]
Potri.010G200400.1	8.67856315144763	0.820417485526106	K13945|1|7e-38|155|aly:ARALYDRAFT_486271|LOB domain-containing protein 29;K13944|4|2e-33|140|rcu:RCOM_0993260|LOB domain-containing protein 16	-	-	-	-
Potri.001G391200.1	6.51309617598822	0.931136134275243	-	-	GO:0030246//carbohydrate binding	GO:0008037//cell recognition;GO:0042044//fluid transport	gi|255569355|ref|XP_002525645.1|/6.26535e-112/Epidermis-specific secreted glycoprotein EP1 precursor, putative [Ricinus communis]
Potri.001G007700.1	-8.72130186057465	0.824706538481967	K02291|1|1e-172|604|rcu:RCOM_0878400|phytoene synthase [EC:2.5.1.32]	-	GO:0016740//transferase activity	GO:0008152//metabolic process	gi|255572256|ref|XP_002527067.1|/1.28803e-171/Phytoene synthase, chloroplast precursor, putative [Ricinus communis]
