# Supplementary material for: RNA-SEQ Reveals Transcriptional Level Changes of Poplar Roots in Different Forms of Nitrogen Treatments
Source: Front Plant Sci. 2016 Feb 2;7:51. doi: 10.3389/fpls.2016.00051 (PMC4735414; doi:10.3389/fpls.2016.00051)
Supplement: Supplementary file 3 [file Table3.XLS]

GeneID	log2Ratio(Ammonium/NH4NO3)	Probability	KEGG Orthology	GO Component	GO Function	GO Process	Blast nr
Potri.004G027700.1	-8.698875706958	0.809924441348266	-	-	-	-	-
Potri.007G094400.1	8.65866383514185	0.805824982583999	-	-	-	-	gi|224096161|ref|XP_002310556.1|/1.34114e-66/predicted protein [Populus trichocarpa]
Potri.017G085900.1	-8.87621651777274	0.826630405658861	-	-	-	-	gi|224141417|ref|XP_002324069.1|/1.98865e-95/predicted protein [Populus trichocarpa]
Potri.013G156600.1	8.80970243631232	0.820240072879267	-	-	-	-	-
Potri.T101300.1	-8.74767812272737	0.814666952467713	-	-	-	-	gi|224132590|ref|XP_002327833.1|/5.83809e-22/predicted protein [Populus trichocarpa]
Potri.001G097300.1	11.4775467051027	0.970540163978351	-	GO:0044464//cell part	-	GO:0010038//response to metal ion	gi|224058425|ref|XP_002299503.1|/0/predicted protein [Populus trichocarpa]
Potri.011G031100.1	-8.75848019158833	0.815524355607952	K03671|1|2e-09|59.7|sbi:SORBI_09g024960|thioredoxin 1	-	GO:0015036//disulfide oxidoreductase activity	GO:0018904;GO:0019725//cellular homeostasis	gi|224114239|ref|XP_002316705.1|/3.89885e-37/thioredoxin-like protein [Populus trichocarpa]
Potri.T112600.1	-9.09372455207751	0.845747816301377	K12929|1|5e-153|539|rcu:RCOM_1574190|casbene synthase [EC:4.2.3.8];K14184|4|5e-129|459|ath:AT5G23960|alpha-humulene/beta-caryophyllene synthase [EC:4.2.3.- 4.2.3.57];K14181|5|2e-125|447|vvi:100256880|valencene synthase [EC:4.2.3.73]	-	GO:0046872//metal ion binding;GO:0016829//lyase activity	-	gi|224126669|ref|XP_002319897.1|/0/predicted protein [Populus trichocarpa]
Potri.008G225300.1	9.29253593634395	0.862038475965918	K03549|1|1e-19|92.8|sbi:SORBI_06g014930|KUP system potassium uptake protein	GO:0044464//cell part	GO:0046873//metal ion transmembrane transporter activity	GO:0030001//metal ion transport;GO:0034220//ion transmembrane transport	gi|224114946|ref|XP_002332269.1|/1.70822e-37/predicted protein [Populus trichocarpa]
Potri.010G023700.1	-9.00092315485594	0.837682868013504	-	-	-	-	gi|224107347|ref|XP_002314454.1|/4.55395e-19/predicted protein [Populus trichocarpa]
Potri.016G057600.1	5.10279300504646	0.823709876212422	-	-	GO:0043167//ion binding;GO:0008422//beta-glucosidase activity	GO:0044238//primary metabolic process;GO:0006950//response to stress	gi|6960214|gb|AAF33405.1|AF230109_1/0/beta-1,3 glucanase [Populus tremula x Populus alba]
Potri.014G108500.1	-8.9372238519099	0.832096350677884	-	GO:0044464//cell part	-	-	gi|224130726|ref|XP_002320912.1|/0/predicted protein [Populus trichocarpa]
Potri.T054600.1	-9.16899279515596	0.852298912169766	K09287|1|2e-06|48.5|vvi:100251473|RAV-like factor	GO:0043231//intracellular membrane-bounded organelle	GO:0003676//nucleic acid binding	GO:0006351//transcription, DNA-dependent	gi|224108439|ref|XP_002333395.1|/1.1393e-62/predicted protein [Populus trichocarpa]
Potri.001G096500.1	-5.50289139550726	0.847462622581855	-	-	-	GO:0006950//response to stress;GO:0009699//phenylpropanoid biosynthetic process	gi|224075048|ref|XP_002304535.1|/2.91406e-73/predicted protein [Populus trichocarpa]
Potri.015G074300.1	-8.72018272777531	0.812054552274798	K15382|1|1e-127|454|pop:POPTR_900541|solute carrier family 50 (sugar transporter)	-	-	-	-
Potri.017G057200.1	9.7886387421416	0.898317346337281	K03880|1|3e-10|61.6|pop:POPTR_948794|NADH-ubiquinone oxidoreductase chain 3 [EC:1.6.5.3]	-	-	-	gi|224160831|ref|XP_002338259.1|/4.35161e-09/predicted protein [Populus trichocarpa]
Potri.001G176200.1	-9.62801664707519	0.887425647071432	K06892|1|1e-26|119|pop:POPTR_550478|;K04124|3|3e-25|114|vvi:100265167|gibberellin 3-beta-dioxygenase [EC:1.14.11.15]	-	GO:0046914//transition metal ion binding;GO:0016706//oxidoreductase activity, acting on paired donors, with incorporation or reduction of molecular oxygen, 2-oxoglutarate as one donor, and incorporation of one atom each of oxygen into both donors;GO:0016701//oxidoreductase activity, acting on single donors with incorporation of molecular oxygen	GO:0008152//metabolic process	gi|224054176|ref|XP_002298129.1|/0/2-oxoglutarate-dependent dioxygenase [Populus trichocarpa]
Potri.001G008100.1	-9.82937456086983	0.901291463479985	-	-	-	-	gi|224057073|ref|XP_002299122.1|/4.82504e-38/predicted protein [Populus trichocarpa]
Potri.013G141900.1	8.75759299616435	0.815524355607952	-	GO:0005576//extracellular region;GO:0030312//external encapsulating structure	GO:0016209//antioxidant activity;GO:0046914//transition metal ion binding;GO:0004871//signal transducer activity;GO:0003824//catalytic activity	GO:0009755//hormone-mediated signaling pathway;GO:0008152//metabolic process	gi|224073704|ref|XP_002304135.1|/3.84911e-94/predicted protein [Populus trichocarpa]
Potri.007G026600.1	-9.03122604370338	0.840335458978618	-	-	-	-	-
Potri.017G097900.1	-9.34890622801978	0.866405873211511	-	-	-	-	gi|224111054|ref|XP_002332992.1|/3.74614e-65/predicted protein [Populus trichocarpa]
Potri.001G175900.1	-8.6113903426928	0.801256631477413	K06892|1|6e-14|76.3|pop:POPTR_550478|;K05282|2|7e-12|69.3|pop:POPTR_773445|gibberellin 20-oxidase [EC:1.14.11.12]	-	GO:0016701//oxidoreductase activity, acting on single donors with incorporation of molecular oxygen	GO:0008152//metabolic process	gi|224054168|ref|XP_002298125.1|/5.06704e-165/2-oxoglutarate-dependent dioxygenase [Populus trichocarpa]
Potri.002G083700.1	5.19177314803311	0.827903113445153	K01206|1|3e-100|363|ath:AT1G67830|alpha-L-fucosidase [EC:3.2.1.51];K00514|3|8e-29|126|rcu:RCOM_1428040|zeta-carotene desaturase [EC:1.3.5.6]	-	GO:0016787//hydrolase activity;GO:0019865//immunoglobulin binding	GO:0044238//primary metabolic process;GO:0006950//response to stress	gi|224063090|ref|XP_002300990.1|/0/predicted protein [Populus trichocarpa]
Potri.018G066900.2	12.4780035085201	0.987755211403462	-	GO:0044464//cell part	GO:0046914//transition metal ion binding	-	gi|224122470|ref|XP_002330489.1|/5.41676e-80/predicted protein [Populus trichocarpa]
Potri.001G292200.1	9.13994549223777	0.849780290445314	-	-	-	-	gi|224110376|ref|XP_002333099.1|/2.04109e-14/predicted protein [Populus trichocarpa]
Potri.016G098300.1	-10.4627136731678	0.9359627029634	K01728|1|3e-10|63.2|vvi:100267540|pectate lyase [EC:4.2.2.2]	-	-	-	gi|225441163|ref|XP_002265853.1|/3.48342e-09/PREDICTED: probable pectate lyase 12 [Vitis vinifera]
Potri.013G002900.1	-9.00520064572591	0.83812496650769	-	-	-	-	-
Potri.015G010500.1	-5.299562148831	0.835914474036761	-	-	-	-	-
Potri.006G002400.1	10.274747705173	0.927053748459354	-	-	-	-	gi|224089519|ref|XP_002308743.1|/8.4772e-50/predicted protein [Populus trichocarpa]
Potri.013G120900.1	-9.55994985001342	0.882441991318793	K16040|1|3e-44|175|vvi:100233030|trans-resveratrol di-O-methyltransferase [EC:2.1.1.240];K05279|2|2e-07|52.8|ath:AT5G54160|flavonol 3-O-methyltransferase [EC:2.1.1.76]	-	GO:0005515//protein binding;GO:0008168//methyltransferase activity	GO:0006730//one-carbon metabolic process	gi|224094230|ref|XP_002334804.1|/4.78761e-77/predicted protein [Populus trichocarpa]
Potri.012G120800.1	-8.74521853427855	0.81435882321419	-	-	-	-	gi|224104941|ref|XP_002333881.1|/2.78532e-08/predicted protein [Populus trichocarpa]
Potri.014G020800.1	-8.88394350340925	0.827193076469643	K00517|1|2e-14|76.3|ath:AT4G37340|[EC:1.14.-.-]	-	GO:0004497//monooxygenase activity;GO:0005506//iron ion binding	GO:0008152//metabolic process	gi|224136852|ref|XP_002326961.1|/7.82507e-92/predicted protein [Populus trichocarpa]
Potri.002G102500.4	-9.25566382148563	0.859158137291678	-	-	-	-	gi|224063289|ref|XP_002301079.1|/2.33755e-59/predicted protein [Populus trichocarpa]
Potri.019G093000.1	-5.05659127885976	0.815376989443224	K16040|1|9e-146|514|vvi:100233030|trans-resveratrol di-O-methyltransferase [EC:2.1.1.240];K13230|2|5e-65|246|zma:100147731|2,4,7-trihydroxy-1,4-benzoxazin-3-one-glucoside 7-O-methyltransferase [EC:2.1.1.241];K05279|3|3e-44|177|aly:ARALYDRAFT_495497|flavonol 3-O-methyltransferase [EC:2.1.1.76]	-	GO:0005515//protein binding;GO:0008171//O-methyltransferase activity	GO:0006730//one-carbon metabolic process	gi|225446491|ref|XP_002278211.1|/1.21145e-165/PREDICTED: 8-hydroxyquercetin 8-O-methyltransferase [Vitis vinifera]
Potri.004G119700.1	-7.17611690107805	0.934073736670061	K13692|1|2e-64|245|vvi:100252177|UDP-glucose:(indol-3-yl)acetate beta-D-glucosyltransferase [EC:2.4.1.121];K13691|3|1e-56|219|mtr:MTR_7g080935|pathogen-inducible salicylic acid glucosyltransferase [EC:2.4.1.-]	-	GO:0035251//UDP-glucosyltransferase activity	-	gi|224080249|ref|XP_002306070.1|/0/predicted protein [Populus trichocarpa]
Potri.001G083500.1	-5.96617724084966	0.831051390600718	K13422|1|1e-43|176|mtr:MTR_5g030430|transcription factor MYC2	GO:0043231//intracellular membrane-bounded organelle	GO:0016491//oxidoreductase activity	-	gi|224057990|ref|XP_002299425.1|/0/predicted protein [Populus trichocarpa]
Potri.013G064100.1	12.0314384731262	0.981699801725524	-	GO:0005576//extracellular region	GO:0046914//transition metal ion binding;GO:0004871//signal transducer activity;GO:0016623	GO:0008152//metabolic process	gi|224109484|ref|XP_002333248.1|/6.2776e-117/predicted protein [Populus trichocarpa]
Potri.012G080700.1	-9.57780778183706	0.883473554471893	-	-	-	-	gi|224092617|ref|XP_002309682.1|/1.48659e-24/predicted protein [Populus trichocarpa]
Potri.010G147200.1	-4.8410919037874	0.803346551631745	-	-	-	-	gi|224111998|ref|XP_002316049.1|/1.87679e-69/predicted protein [Populus trichocarpa]
Potri.001G044500.3	-9.83557355571708	0.901639783505707	K13424|1|1e-09|62.4|rcu:RCOM_0664190|WRKY transcription factor 33	-	GO:0003677//DNA binding;GO:0001071//nucleic acid binding transcription factor activity	GO:0010467//gene expression	gi|224115864|ref|XP_002332076.1|/9.97931e-104/predicted protein [Populus trichocarpa]
Potri.019G037500.1	-8.73817031767286	0.81364878623868	K03363|1|1e-07|52.8|pop:POPTR_571123|cell division cycle 20, cofactor of APC complex	-	-	-	gi|224150466|ref|XP_002336961.1|/4.55787e-27/predicted protein [Populus trichocarpa]
Potri.001G380300.1	9.19964895462833	0.854415626172231	-	-	-	-	gi|224056587|ref|XP_002298924.1|/1.66258e-61/predicted protein [Populus trichocarpa]
Potri.004G181000.1	6.05841759601153	0.847181287176464	K15015|1|1e-08|59.3|vvi:100242701|solute carrier family 32 (vesicular inhibitory amino acid transporter);K14994|4|1e-06|52.8|ota:Ot03g05700|solute carrier family 38 (sodium-coupled neutral amino acid transporter), member 7/8;K14209|5|6e-06|50.4|ppp:PHYPADRAFT_144039|solute carrier family 36 (proton-coupled amino acid transporter)	GO:0031224//intrinsic to membrane	-	-	gi|224080717|ref|XP_002306215.1|/0/lysine/histidine transporter [Populus trichocarpa]
Potri.014G142500.1	-8.75470810271324	0.815189432506297	-	-	-	-	-
Potri.001G100400.1	-9.17138539505187	0.852620438347355	-	-	-	-	gi|224071972|ref|XP_002303603.1|/2.88626e-21/predicted protein [Populus trichocarpa]
Potri.007G044500.2	-8.95110202053961	0.833275279995713	-	-	-	-	-
Potri.001G320100.1	-9.19534542346449	0.854107496918707	-	-	-	-	-
Potri.006G057900.1	-5.71876390139578	0.80073415143883	K13261|1|4e-119|427|gmx:100776878|cytochrome P450, family 93, subfamily A, polypeptide 1 (3,9-dihydroxypterocarpan 6a-monooxygenase) [EC:1.14.13.28];K00517|2|2e-110|397|ath:AT4G15350|[EC:1.14.-.-];K15814|4|1e-104|378|gmx:100037459|beta-amyrin 24-hydroxylase [EC:1.14.99.43];K09755|5|5e-84|310|rcu:RCOM_0193830|ferulate-5-hydroxylase [EC:1.14.-.-]	GO:0044464//cell part	GO:0016709//oxidoreductase activity, acting on paired donors, with incorporation or reduction of molecular oxygen, NAD(P)H as one donor, and incorporation of one atom of oxygen;GO:0005506//iron ion binding	GO:0008152//metabolic process	gi|224120220|ref|XP_002330994.1|/0/cytochrome P450 [Populus trichocarpa]
Potri.001G093300.1	-9.01308058530273	0.838915385027598	K08695|1|2e-45|167|vvi:100232981|anthocyanidin reductase [EC:1.3.1.77];K13082|3|1e-43|166|pop:POPTR_206006|bifunctional dihydroflavonol 4-reductase/flavanone 4-reductase [EC:1.1.1.219 1.1.1.234]	-	GO:0048037//cofactor binding;GO:0033764//steroid dehydrogenase activity, acting on the CH-OH group of donors, NAD or NADP as acceptor	GO:0008202//steroid metabolic process	gi|224058326|ref|XP_002299482.1|/9.11762e-179/predicted protein [Populus trichocarpa]
Potri.010G139600.1	-5.23649566630237	0.821954879159745	K15639|1|2e-108|391|ath:AT2G26710|cytochrome P450, family 734, subfamily A, polypeptide 1 (PHYB activation tagged suppressor 1) [EC:1.14.-.-];K10717|3|2e-90|331|ath:AT1G67110|cytokinin trans-hydroxylase	-	GO:0016491//oxidoreductase activity;GO:0005506//iron ion binding	GO:0008152//metabolic process	gi|224111880|ref|XP_002316010.1|/0/cytochrome P450 [Populus trichocarpa]
Potri.019G013000.1	9.7015221487749	0.892543272064734	-	-	-	-	gi|224159398|ref|XP_002338077.1|/9.05909e-60/predicted protein [Populus trichocarpa]
Potri.002G209000.1	-10.0463870542745	0.914380258292696	K03676|1|1e-14|78.6|bdi:100821530|glutaredoxin 3	-	GO:0030611//arsenate reductase activity;GO:0015036//disulfide oxidoreductase activity	GO:0019725//cellular homeostasis	gi|224132408|ref|XP_002321332.1|/2.23491e-53/glutaredoxin [Populus trichocarpa]
Potri.019G012400.1	8.92722219025243	0.831386313702374	-	-	-	-	gi|224116028|ref|XP_002332030.1|/1.59537e-64/predicted protein [Populus trichocarpa]
Potri.009G165100.1	-5.39288658415004	0.807338835003483	-	GO:0044424//intracellular part	-	-	gi|224102813|ref|XP_002312811.1|/8.39962e-98/predicted protein [Populus trichocarpa]
Potri.011G137800.1	-8.60318476670738	0.800493006805637	K09843|1|1e-54|212|ath:AT4G19230|(+)-abscisic acid 8'-hydroxylase [EC:1.14.13.93];K09589|4|2e-53|208|sbi:SORBI_03g002870|cytochrome P450, family 90, subfamily D, polypeptide 2 (steroid 3-oxidase) [EC:1.14.-.-]	-	GO:0005506//iron ion binding;GO:0004497//monooxygenase activity	-	gi|255563939|ref|XP_002522969.1|/3.06378e-177/cytochrome P450, putative [Ricinus communis]
Potri.007G086400.1	-13.2816243060475	0.994145544183056	-	-	-	-	gi|224096239|ref|XP_002310588.1|/4.43812e-22/predicted protein [Populus trichocarpa]
Potri.001G057600.1	9.40449136498916	0.871121590482825	-	-	-	-	-
Potri.005G045900.1	-9.21490883265836	0.855581158565993	K08241|1|3e-100|363|pop:POPTR_860577|jasmonate O-methyltransferase [EC:2.1.1.141]	-	GO:0008757//S-adenosylmethionine-dependent methyltransferase activity	GO:0006730//one-carbon metabolic process	gi|224130794|ref|XP_002328378.1|/0/predicted protein [Populus trichocarpa]
Potri.002G074300.1	10.291220929127	0.927924548523659	-	-	-	-	gi|224077230|ref|XP_002335803.1|/4.33895e-114/predicted protein [Populus trichocarpa]
Potri.005G252400.1	9.08982099978397	0.845520068592251	-	-	-	-	-
Potri.001G241200.1	-9.23293942847928	0.857108407909544	-	-	-	-	gi|225434921|ref|XP_002280853.1|/1.06936e-15/PREDICTED: uncharacterized protein LOC100253495 [Vitis vinifera]
Potri.016G139700.1	-9.4502394905211	0.874792347676973	K02866|1|4e-41|167|osa:4332737|large subunit ribosomal protein L10e	-	GO:0016791//phosphatase activity	-	gi|224139396|ref|XP_002323092.1|/4.61106e-147/predicted protein [Populus trichocarpa]
Potri.009G096100.1	8.60786016010443	0.800868120679492	-	-	-	-	gi|224105615|ref|XP_002313874.1|/2.68223e-35/predicted protein [Populus trichocarpa]
Potri.003G013600.1	-9.47574439365108	0.876493757033385	-	-	GO:0016491//oxidoreductase activity	GO:0008152//metabolic process	gi|224108411|ref|XP_002333396.1|/5.12463e-18/predicted protein [Populus trichocarpa]
Potri.003G143300.1	-6.33693086346256	0.915840523015916	-	-	-	-	gi|224053753|ref|XP_002297962.1|/2.57177e-14/predicted protein [Populus trichocarpa]
Potri.019G069100.1	-8.82347505570077	0.821311826804566	-	-	-	-	-
Potri.006G035100.1	-9.06581699295105	0.843510529982316	-	GO:0031224//intrinsic to membrane	-	-	gi|224089935|ref|XP_002308871.1|/9.60749e-70/predicted small molecule transporter [Populus trichocarpa]
Potri.005G047300.1	-9.34826542703709	0.866405873211511	K13116|1|1e-44|175|pop:POPTR_810609|ATP-dependent RNA helicase DDX41 [EC:3.6.4.13]	-	GO:0046914//transition metal ion binding;GO:0032559;GO:0042623//ATPase activity, coupled	-	gi|224104453|ref|XP_002333938.1|/2.02642e-43/predicted protein [Populus trichocarpa]
Potri.018G109000.1	8.5981983311186	0.80009109908365	-	-	-	-	-
Potri.001G176100.1	-12.2849841146299	0.985303574299341	K05282|1|6e-21|100|aly:ARALYDRAFT_492287|gibberellin 20-oxidase [EC:1.14.11.12]	-	GO:0016706//oxidoreductase activity, acting on paired donors, with incorporation or reduction of molecular oxygen, 2-oxoglutarate as one donor, and incorporation of one atom each of oxygen into both donors;GO:0016701//oxidoreductase activity, acting on single donors with incorporation of molecular oxygen	GO:0008152//metabolic process	gi|224054174|ref|XP_002298128.1|/0/2-oxoglutarate-dependent dioxygenase [Populus trichocarpa]
Potri.014G048800.1	-8.72669462175865	0.812670810781844	-	-	-	-	-
Potri.013G051600.1	8.65761664209024	0.805824982583999	-	GO:0005576//extracellular region	GO:0046914//transition metal ion binding;GO:0004871//signal transducer activity;GO:0016623	GO:0008152//metabolic process	gi|224125772|ref|XP_002319671.1|/1.13785e-111/predicted protein [Populus trichocarpa]
Potri.011G164200.1	5.26784227154622	0.825585445581694	K06892|1|7e-118|422|pop:POPTR_845112|;K05278|3|3e-43|174|aly:ARALYDRAFT_487705|flavonol synthase [EC:1.14.11.23]	-	GO:0003824//catalytic activity	GO:0008152//metabolic process	gi|224122348|ref|XP_002330601.1|/0/predicted protein [Populus trichocarpa]
Potri.001G175800.1	-10.2137190741955	0.923731311290928	K06892|1|2e-20|98.2|pop:POPTR_550478|;K05282|3|3e-14|77.4|pop:POPTR_773445|gibberellin 20-oxidase [EC:1.14.11.12]	-	GO:0016706//oxidoreductase activity, acting on paired donors, with incorporation or reduction of molecular oxygen, 2-oxoglutarate as one donor, and incorporation of one atom each of oxygen into both donors;GO:0016701//oxidoreductase activity, acting on single donors with incorporation of molecular oxygen	GO:0008152//metabolic process	gi|224054166|ref|XP_002298124.1|/0/predicted protein [Populus trichocarpa]
Potri.003G214800.1	-10.0033233798023	0.911365950377793	K00430|1|0.0|696|pop:POPTR_817692|peroxidase [EC:1.11.1.7]	-	GO:0005506//iron ion binding;GO:0003824//catalytic activity;GO:0016209//antioxidant activity	GO:0008152//metabolic process;GO:0006950//response to stress	gi|225626269|gb|ACN97184.1|/0/peroxidase [Populus trichocarpa]
Potri.003G165100.1	-8.89557615455141	0.828171051926478	-	-	-	-	-
Potri.001G060900.1	9.66352798378886	0.889930871871818	K15382|1|5e-110|396|pop:POPTR_853183|solute carrier family 50 (sugar transporter)	GO:0016021//integral to membrane	GO:0015144//carbohydrate transmembrane transporter activity	GO:0010260//organ senescence;GO:0006970//response to osmotic stress;GO:0009751//response to salicylic acid stimulus;GO:0009737//response to abscisic acid stimulus;GO:0071702	gi|224072514|ref|XP_002303766.1|/6.91888e-109/predicted protein [Populus trichocarpa]
Potri.008G136200.1	-5.61700988863478	0.834869513959595	K08241|1|2e-42|172|rcu:RCOM_1595240|jasmonate O-methyltransferase [EC:2.1.1.141]	-	GO:0008757//S-adenosylmethionine-dependent methyltransferase activity	GO:0006730//one-carbon metabolic process	gi|224101905|ref|XP_002312469.1|/0/predicted protein [Populus trichocarpa]
Potri.001G003000.1	-10.8444041613151	0.951288784095172	K09843|1|5e-60|230|rcu:RCOM_0814150|(+)-abscisic acid 8'-hydroxylase [EC:1.14.13.93]	-	GO:0004497//monooxygenase activity;GO:0005506//iron ion binding	GO:0008152//metabolic process	gi|224056937|ref|XP_002299098.1|/0/cytochrome P450 [Populus trichocarpa]
Potri.011G096800.1	-9.58126361524031	0.883741492953218	-	-	-	-	gi|224114567|ref|XP_002316797.1|/9.57446e-25/predicted protein [Populus trichocarpa]
Potri.005G099100.1	8.67926820224145	0.807821124269868	-	-	-	-	gi|224081463|ref|XP_002306420.1|/1.46382e-35/predicted protein [Populus trichocarpa]
Potri.004G007800.1	-8.9861456636527	0.836356572530947	-	GO:0031224//intrinsic to membrane	-	GO:0006810//transport	gi|224118030|ref|XP_002331540.1|/1.94969e-75/c4-dicarboxylate transporter/malic acid transport protein [Populus trichocarpa]
Potri.014G136600.1	-9.49526457617639	0.877967418680671	K08145|1|1e-117|422|vvi:100266019|MFS transporter, SP family, solute carrier family 2 (facilitated glucose transporter), member 8	GO:0031090//organelle membrane;GO:0031224//intrinsic to membrane;GO:0009536//plastid	GO:0022891//substrate-specific transmembrane transporter activity;GO:0016628//oxidoreductase activity, acting on the CH-CH group of donors, NAD or NADP as acceptor	GO:0008152//metabolic process;GO:0071702	gi|224128648|ref|XP_002320384.1|/0/predicted protein [Populus trichocarpa]
Potri.008G210300.1	-8.68270699597028	0.80816944429559	K08065|1|1e-39|160|gmx:100813169|nuclear transcription Y subunit beta;K02326|4|2e-08|57.0|smo:SELMODRAFT_115079|DNA polymerase epsilon subunit 3 [EC:2.7.7.7]	GO:0043231//intracellular membrane-bounded organelle	GO:0003677//DNA binding	GO:0006351//transcription, DNA-dependent	gi|224123212|ref|XP_002330366.1|/4.03003e-81/predicted protein [Populus trichocarpa]
Potri.005G081100.1	-5.5273583778507	0.84338995766572	-	-	-	-	gi|224083767|ref|XP_002307116.1|/3.81559e-14/predicted protein [Populus trichocarpa]
Potri.006G121900.1	-5.73486207080996	0.850785059750281	K01674|1|6e-117|417|pop:POPTR_589499|carbonic anhydrase [EC:4.2.1.1]	-	GO:0046914//transition metal ion binding;GO:0016836//hydro-lyase activity	GO:0044237//cellular metabolic process	gi|224068829|ref|XP_002326210.1|/7.02245e-116/predicted protein [Populus trichocarpa]
Potri.002G177800.1	-8.70226766303742	0.810259364449922	-	-	-	-	gi|224138914|ref|XP_002322933.1|/7.51155e-29/predicted protein [Populus trichocarpa]
Potri.004G203900.1	-6.78164003915988	0.937355983066288	-	-	-	-	gi|37181069|gb|AAQ88444.1|/1.41529e-97/CEN-like protein 1 [Populus trichocarpa]
Potri.006G256100.1	-10.2079902502416	0.923382991265206	-	-	-	-	-
Potri.015G067700.1	-8.77396400648264	0.816984620331172	K09422|1|0.0|786|pop:POPTR_575069|myb proto-oncogene protein, plant	-	-	-	-
Potri.001G050500.1	-9.19614048857498	0.854214672311237	-	-	-	-	-
Potri.005G119600.1	-9.19666295392955	0.854214672311237	-	GO:0043231//intracellular membrane-bounded organelle	-	-	gi|224097040|ref|XP_002310821.1|/3.75197e-21/predicted protein [Populus trichocarpa]
Potri.004G037300.1	-8.71655550295431	0.811719629173142	-	-	-	-	-
Potri.002G127000.1	-7.01635452806801	0.933350302770484	-	-	GO:0046872//metal ion binding	-	gi|224063533|ref|XP_002301191.1|/5.77315e-45/predicted protein [Populus trichocarpa]
Potri.017G040200.1	8.99654537456426	0.837334547987782	-	-	-	-	gi|224132606|ref|XP_002327837.1|/5.3759e-120/predicted protein [Populus trichocarpa]
Potri.006G002300.1	9.11184271207309	0.847127699480199	-	-	-	-	gi|224089515|ref|XP_002308741.1|/1.96601e-22/predicted protein [Populus trichocarpa]
Potri.018G098200.1	5.59282991591823	0.860765768179626	-	GO:0031410//cytoplasmic vesicle	-	-	gi|224142303|ref|XP_002324498.1|/3.64487e-61/predicted protein [Populus trichocarpa]
Potri.016G078800.1	9.24523835315292	0.858206955682975	-	-	GO:0004866//endopeptidase inhibitor activity	GO:0006950//response to stress	gi|224140097|ref|XP_002323423.1|/7.28218e-33/predicted protein [Populus trichocarpa]
Potri.005G032500.1	-8.95834589380727	0.833797760034296	K15718|1|9e-20|95.1|pop:POPTR_729602|linoleate 9S-lipoxygenase [EC:1.13.11.58]	-	GO:0046914//transition metal ion binding;GO:0016702//oxidoreductase activity, acting on single donors with incorporation of molecular oxygen, incorporation of two atoms of oxygen	GO:0006633//fatty acid biosynthetic process	gi|224111610|ref|XP_002332906.1|/4.40713e-31/predicted protein [Populus trichocarpa]
Potri.019G016900.1	-5.00945163117491	0.803694871657467	K12929|1|1e-167|588|rcu:RCOM_1574190|casbene synthase [EC:4.2.3.8];K14184|4|7e-133|472|ath:AT5G23960|alpha-humulene/beta-caryophyllene synthase [EC:4.2.3.- 4.2.3.57];K14181|5|8e-131|465|vvi:100256880|valencene synthase [EC:4.2.3.73]	-	GO:0046872//metal ion binding;GO:0016829//lyase activity	-	gi|224126669|ref|XP_002319897.1|/0/predicted protein [Populus trichocarpa]
Potri.017G107400.1	-10.1043758823281	0.917957237018381	-	-	-	-	gi|224127552|ref|XP_002329306.1|/8.79955e-55/predicted protein [Populus trichocarpa]
Potri.T131500.1	4.982588865181	0.813930121644071	K13449|1|3e-56|219|pop:POPTR_175615|pathogenesis-related protein 1	-	-	-	gi|224060957|ref|XP_002300294.1|/7.90904e-80/predicted protein [Populus trichocarpa]
Potri.012G102100.1	-10.673629369996	0.944643909758319	-	-	-	-	gi|224146981|ref|XP_002336377.1|/3.92058e-26/predicted protein [Populus trichocarpa]
Potri.006G105600.1	-8.92601536398588	0.831104978296983	-	-	-	-	gi|224087825|ref|XP_002308239.1|/1.5294e-78/predicted protein [Populus trichocarpa]
Potri.013G045500.1	-9.10147296282622	0.846283693264027	-	-	-	-	gi|224151130|ref|XP_002337064.1|/1.3725e-15/predicted protein [Populus trichocarpa]
Potri.001G176000.1	-12.1573073288883	0.983374417233803	K04124|1|5e-22|103|mtr:MTR_1g011580|gibberellin 3-beta-dioxygenase [EC:1.14.11.15];K06892|2|5e-21|100|aly:ARALYDRAFT_479418|	-	GO:0046914//transition metal ion binding;GO:0016706//oxidoreductase activity, acting on paired donors, with incorporation or reduction of molecular oxygen, 2-oxoglutarate as one donor, and incorporation of one atom each of oxygen into both donors;GO:0016701//oxidoreductase activity, acting on single donors with incorporation of molecular oxygen	GO:0008152//metabolic process	gi|224054172|ref|XP_002298127.1|/0/2-oxoglutarate-dependent dioxygenase [Populus trichocarpa]
Potri.004G191100.1	-8.67616481209213	0.807512995016344	-	-	-	-	gi|224132140|ref|XP_002328195.1|/5.58583e-90/predicted protein [Populus trichocarpa]
Potri.001G459100.1	5.5277701571689	0.86064519586303	-	-	GO:0046993;GO:0050662//coenzyme binding	GO:0008152//metabolic process	gi|224056755|ref|XP_002299007.1|/0/predicted protein [Populus trichocarpa]
Potri.004G056800.1	-10.3029257839971	0.928540807030706	K07213|1|5e-10|62.8|mtr:MTR_7g013660|copper chaperone	-	GO:0043169//cation binding	GO:0006812//cation transport	gi|224079097|ref|XP_002305747.1|/1.16008e-70/predicted protein [Populus trichocarpa]
Potri.001G116400.1	9.01868977167052	0.839411071218048	K02956|1|6e-37|150|pop:POPTR_935635|small subunit ribosomal protein S15	GO:0030529//ribonucleoprotein complex;GO:0009536//plastid	GO:0005198//structural molecule activity	GO:0010467//gene expression	gi|224125082|ref|XP_002329889.1|/9.33517e-36/predicted protein [Populus trichocarpa]
Potri.014G176100.1	-8.75838002747888	0.815524355607952	-	GO:0044464//cell part	-	-	gi|224132006|ref|XP_002321232.1|/2.61381e-30/predicted protein [Populus trichocarpa]
Potri.008G051500.1	6.42853249897895	0.922686351213761	-	GO:0044464//cell part	-	-	gi|224100927|ref|XP_002312071.1|/0/predicted protein [Populus trichocarpa]
