# Supplementary material for: RNA-SEQ Reveals Transcriptional Level Changes of Poplar Roots in Different Forms of Nitrogen Treatments
Source: Front Plant Sci. 2016 Feb 2;7:51. doi: 10.3389/fpls.2016.00051 (PMC4735414; doi:10.3389/fpls.2016.00051)
Supplement: Supplementary file 4 [file Table4.XLS]

GeneID	log2Ratio(Nitrate/NH4NO3)	Probability	KEGG Orthology	GO Component	GO Function	GO Process	Blast nr
Potri.013G065100.1	-6.31058323121787	0.911802853437095	K01206|1|2e-34|145|aly:ARALYDRAFT_475890|alpha-L-fucosidase [EC:3.2.1.51];K00514|3|4e-26|117|rcu:RCOM_1428040|zeta-carotene desaturase [EC:1.3.5.6]	-	GO:0016788//hydrolase activity, acting on ester bonds	GO:0044238//primary metabolic process	gi|224125964|ref|XP_002319722.1|/0/predicted protein [Populus trichocarpa]
Potri.002G078400.1	-8.30975673277519	0.811841763942931	K03070|1|2e-34|120|pop:POPTR_551406|preprotein translocase subunit SecA	GO:0043231//intracellular membrane-bounded organelle	GO:0046914//transition metal ion binding;GO:0003824//catalytic activity;GO:0032559	GO:0006886//intracellular protein transport	gi|224062991|ref|XP_002300961.1|/1.68473e-33/predicted protein [Populus trichocarpa]
Potri.009G145700.1	11.3072774635274	0.982619974059663	-	-	-	-	gi|224103051|ref|XP_002312904.1|/4.70901e-131/predicted protein [Populus trichocarpa]
Potri.005G193900.1	-6.0739387953557	0.902970168612192	-	-	-	GO:0050896//response to stimulus	gi|224082472|ref|XP_002306705.1|/3.61034e-36/predicted protein [Populus trichocarpa]
Potri.018G040000.1	8.51485468734086	0.83313878080415	-	-	-	-	gi|462424082|gb|EMJ28345.1|/3.51296e-11/hypothetical protein PRUPE_ppa026386mg [Prunus persica]
Potri.010G060900.2	-5.65016028330129	0.89230869001297	K00799|1|2e-110|397|pop:POPTR_726022|glutathione S-transferase [EC:2.5.1.18]	-	-	-	gi|283135850|gb|ADB11316.1|/1.5206e-117/tau class glutathione transferase GSTU12 [Populus trichocarpa]
Potri.005G223200.1	-5.07139868061565	0.842451361867704	K14516|1|2e-51|201|vvi:100246426|ethylene-responsive transcription factor 1	-	-	GO:0007165//signal transduction;GO:0006351//transcription, DNA-dependent	gi|224082796|ref|XP_002306842.1|/1.10889e-89/AP2/ERF domain-containing transcription factor [Populus trichocarpa]
Potri.010G061700.1	-5.56278432996838	0.886692607003891	K00799|1|2e-111|400|pop:POPTR_726022|glutathione S-transferase [EC:2.5.1.18]	-	GO:0003824//catalytic activity	-	gi|283136064|gb|ADB11351.1|/1.99956e-110/tau class glutathione transferase GSTU13 [Populus trichocarpa]
Potri.019G117800.1	9.11547615783707	0.886199740596628	-	-	-	-	gi|359495702|ref|XP_003635065.1|/1.11188e-16/PREDICTED: uncharacterized protein LOC100233117 [Vitis vinifera]
Potri.008G074500.2	-8.26007867599925	0.806485084306096	K15227|1|1e-72|236|ath:AT5G34930|arogenate dehydrogenase (NADP+), plant [EC:1.3.1.78]	-	GO:0016628//oxidoreductase activity, acting on the CH-CH group of donors, NAD or NADP as acceptor	GO:0006570//tyrosine metabolic process	gi|224101219|ref|XP_002312190.1|/1.03487e-142/predicted protein [Populus trichocarpa]
Potri.014G027800.1	-8.85921696466647	0.864876783398184	K01058|1|5e-06|51.2|mtr:MTR_7g081620|phospholipase A1 [EC:3.1.1.32]	GO:0043231//intracellular membrane-bounded organelle	GO:0004091//carboxylesterase activity	GO:0044238//primary metabolic process	gi|224137534|ref|XP_002327150.1|/0/predicted protein [Populus trichocarpa]
Potri.009G022400.1	10.5714617987048	0.96556420233463	K00454|1|0.0|1573|pop:POPTR_204011|lipoxygenase [EC:1.13.11.12]	-	GO:0046914//transition metal ion binding;GO:0016702//oxidoreductase activity, acting on single donors with incorporation of molecular oxygen, incorporation of two atoms of oxygen	GO:0006633//fatty acid biosynthetic process	gi|224106626|ref|XP_002314229.1|/0/predicted protein [Populus trichocarpa]
Potri.010G061100.1	-5.72443326066464	0.898871595330739	K00799|1|1e-120|431|pop:POPTR_726025|glutathione S-transferase [EC:2.5.1.18]	-	-	-	gi|283135848|gb|ADB11315.1|/1.89188e-119/tau class glutathione transferase GSTU11 [Populus trichocarpa]
Potri.010G023700.1	-9.00092315485594	0.876900129701686	-	-	-	-	gi|224107347|ref|XP_002314454.1|/4.55395e-19/predicted protein [Populus trichocarpa]
Potri.016G057600.1	4.65509685444808	0.81230869001297	-	-	GO:0043167//ion binding;GO:0008422//beta-glucosidase activity	GO:0044238//primary metabolic process;GO:0006950//response to stress	gi|6960214|gb|AAF33405.1|AF230109_1/0/beta-1,3 glucanase [Populus tremula x Populus alba]
Potri.005G025200.2	5.27480483598261	0.80041504539559	K10532|1|0.0|925|pop:POPTR_1115737|heparan-alpha-glucosaminide N-acetyltransferase [EC:2.3.1.78]	GO:0044464//cell part	-	-	gi|224123608|ref|XP_002330163.1|/0/predicted protein [Populus trichocarpa]
Potri.007G141300.1	8.3821501473543	0.819571984435798	-	-	-	-	-
Potri.016G115700.1	10.2390666293515	0.953748378728923	-	-	-	-	-
Potri.002G076400.1	10.7110277639082	0.969909208819715	-	-	-	-	-
Potri.013G041900.1	-5.96149900153322	0.893450064850843	K01183|1|2e-11|67.8|gmx:100778936|chitinase [EC:3.2.1.14]	-	GO:0030247//polysaccharide binding	GO:0006952//defense response	gi|224123436|ref|XP_002319078.1|/1.76568e-107/predicted protein [Populus trichocarpa]
Potri.008G216100.1	8.69680425314338	0.850881971465629	-	-	GO:0046872//metal ion binding	-	gi|224123174|ref|XP_002330357.1|/1.46977e-34/predicted protein [Populus trichocarpa]
Potri.010G017200.1	-8.41974509034728	0.823229571984436	-	-	GO:0030246//carbohydrate binding;GO:0004672//protein kinase activity;GO:0032559	GO:0006464//cellular protein modification process;GO:0008037//cell recognition	gi|224110474|ref|XP_002315530.1|/3.5147e-28/predicted protein [Populus trichocarpa]
Potri.001G091200.1	-9.26088036800806	0.897107652399481	-	-	-	-	-
Potri.006G024200.1	-5.35901640959667	0.823047989623865	K00799|1|3e-85|313|vvi:100254124|glutathione S-transferase [EC:2.5.1.18]	-	GO:0016846//carbon-sulfur lyase activity	-	gi|283136140|gb|ADB11389.1|/7.02482e-125/tau class glutathione transferase GSTU18 [Populus trichocarpa]
Potri.005G080400.1	8.22784153717811	0.802684824902724	-	-	-	-	-
Potri.013G148000.1	-8.35398977239955	0.816498054474708	-	-	-	-	gi|118485443|gb|ABK94578.1|/9.33517e-36/unknown [Populus trichocarpa]
Potri.001G268300.1	8.96697817031619	0.874059662775616	-	-	-	-	-
Potri.011G149400.1	-5.050072813848	0.824695201037614	-	GO:0044464//cell part	-	GO:0045333//cellular respiration	gi|224115468|ref|XP_002317041.1|/1.15117e-25/predicted protein [Populus trichocarpa]
Potri.016G075300.1	10.7978744109988	0.972321660181582	-	-	-	-	gi|238055375|sp|B9IIR4.1|CASP2_POPTR/4.93829e-66/RecName: Full=Casparian strip membrane protein POPTRDRAFT_907513
Potri.T052700.1	9.10692407455627	0.885538261997406	-	-	GO:0003676//nucleic acid binding;GO:0032559	GO:0012501//programmed cell death;GO:0006950//response to stress	gi|224112395|ref|XP_002332783.1|/3.42e-46/nbs-lrr resistance protein [Populus trichocarpa]
Potri.011G041700.1	8.62658803293138	0.844241245136187	-	-	-	-	gi|224116244|ref|XP_002317248.1|/5.00878e-21/predicted protein [Populus trichocarpa]
Potri.T181500.1	-8.9876455492243	0.875875486381323	K00799|1|4e-64|241|rcu:RCOM_0527790|glutathione S-transferase [EC:2.5.1.18]	-	GO:0016829//lyase activity	-	gi|224102287|ref|XP_002312623.1|/4.06731e-100/predicted protein [Populus trichocarpa]
Potri.010G226800.1	-8.48844308508535	0.830220492866407	-	GO:0009536//plastid	GO:0016866//intramolecular transferase activity	GO:0030490//maturation of SSU-rRNA;GO:0000470//maturation of LSU-rRNA;GO:0006412//translation	gi|224109818|ref|XP_002315322.1|/4.60978e-101/predicted protein [Populus trichocarpa]
Potri.018G139700.1	10.1454872572326	0.950077821011673	K13420|1|4e-12|70.9|sbi:SORBI_06g028760|LRR receptor-like serine/threonine-protein kinase FLS2 [EC:2.7.11.1]	-	GO:0016787//hydrolase activity	-	gi|224144293|ref|XP_002325250.1|/0/predicted protein [Populus trichocarpa]
Potri.014G155100.1	-4.63993235310395	0.811439688715953	K13424|1|1e-20|100|rcu:RCOM_0664190|WRKY transcription factor 33	-	-	-	gi|224131614|ref|XP_002321134.1|/0/predicted protein [Populus trichocarpa]
Potri.005G005200.1	9.12436966026081	0.886874189364462	-	-	-	-	-
Potri.019G078500.1	-8.84800585257238	0.863994811932555	-	-	-	-	-
Potri.015G142100.1	8.54613161793078	0.836121919584955	-	-	GO:0005488//binding	GO:0010876//lipid localization	gi|224134789|ref|XP_002321906.1|/4.56062e-43/predicted protein [Populus trichocarpa]
Potri.014G048000.1	-8.66915621231709	0.848210116731517	K10640|1|1e-51|201|pop:POPTR_551959|E3 ubiquitin-protein ligase RNF25 [EC:6.3.2.19]	-	GO:0046914//transition metal ion binding	-	gi|224136450|ref|XP_002326863.1|/5.74895e-88/predicted protein [Populus trichocarpa]
Potri.014G020800.1	-8.88394350340925	0.867068741893645	K00517|1|2e-14|76.3|ath:AT4G37340|[EC:1.14.-.-]	-	GO:0004497//monooxygenase activity;GO:0005506//iron ion binding	GO:0008152//metabolic process	gi|224136852|ref|XP_002326961.1|/7.82507e-92/predicted protein [Populus trichocarpa]
Potri.007G132800.1	5.58642239535304	0.873294422827497	K00430|1|0.0|644|pop:POPTR_1081949|peroxidase [EC:1.11.1.7]	-	-	-	-
Potri.016G129500.1	-9.8392820787597	0.934409857328145	-	-	-	-	gi|224139284|ref|XP_002323036.1|/1.62089e-89/predicted protein [Populus trichocarpa]
Potri.001G083500.1	-5.35792338257184	0.830012970168612	K13422|1|1e-43|176|mtr:MTR_5g030430|transcription factor MYC2	GO:0043231//intracellular membrane-bounded organelle	GO:0016491//oxidoreductase activity	-	gi|224057990|ref|XP_002299425.1|/0/predicted protein [Populus trichocarpa]
Potri.005G193800.1	-10.7769418684211	0.971815823605707	-	-	-	GO:0050896//response to stimulus	gi|224082470|ref|XP_002306704.1|/2.8293e-47/predicted protein [Populus trichocarpa]
Potri.004G216500.1	-8.22271877170635	0.802178988326848	K09873|1|8e-93|338|ath:AT4G01470|aquaporin TIP	GO:0031224//intrinsic to membrane	-	GO:0006810//transport	gi|224118422|ref|XP_002331478.1|/3.85703e-137/aquaporin, MIP family, TIP subfamily [Populus trichocarpa]
Potri.015G117900.1	9.10597129325538	0.885538261997406	K14709|1|0.0|662|pop:POPTR_776479|solute carrier family 39 (zinc transporter), member 1/2/3	-	-	-	-
Potri.019G100400.1	-4.78622373789277	0.816303501945525	-	-	-	-	-
Potri.019G117700.1	-11.8081979286861	0.989143968871595	-	-	-	-	gi|225447661|ref|XP_002275421.1|/1.50348e-25/PREDICTED: uncharacterized protein LOC100257932 [Vitis vinifera]
Potri.019G015800.1	-8.70705848711843	0.851867704280156	-	-	-	-	gi|224145777|ref|XP_002325762.1|/1.83994e-19/predicted protein [Populus trichocarpa]
Potri.016G025400.1	8.8064570866419	0.860350194552529	-	-	-	-	-
Potri.006G042400.1	-10.8840004647188	0.974461738002594	-	-	-	-	-
Potri.T056700.1	-9.21670821080059	0.893657587548638	-	-	-	-	gi|224081517|ref|XP_002306442.1|/3.00706e-10/predicted protein [Populus trichocarpa]
Potri.002G177700.1	-5.28680338838218	0.833086900129702	-	GO:0044464//cell part	-	-	gi|224130648|ref|XP_002320893.1|/2.9478e-26/predicted protein [Populus trichocarpa]
Potri.007G041400.1	9.72992367115308	0.928651102464332	-	-	-	-	-
Potri.005G217900.1	8.59452064935568	0.841387808041505	-	-	-	-	-
Potri.011G126100.1	-8.88536978210611	0.867354085603113	-	-	-	-	-
Potri.016G047700.1	9.37667501728814	0.905758754863813	-	-	-	-	gi|462399465|gb|EMJ05133.1|/7.01641e-07/hypothetical protein PRUPE_ppa017355mg [Prunus persica]
Potri.004G047400.1	8.60658640921164	0.842321660181582	-	-	-	-	-
Potri.013G128800.1	7.44878001041141	0.980220492866407	-	-	-	GO:0010876//lipid localization	gi|224121756|ref|XP_002330645.1|/1.92515e-60/predicted protein [Populus trichocarpa]
Potri.019G102600.1	-8.47572033161531	0.8289364461738	-	-	-	-	gi|224127035|ref|XP_002329367.1|/1.9845e-46/predicted protein [Populus trichocarpa]
Potri.004G003400.1	8.22515730257562	0.802178988326848	-	-	-	-	-
Potri.009G157600.1	9.11472413263953	0.88609597924773	-	GO:0043231//intracellular membrane-bounded organelle	-	GO:0000902//cell morphogenesis;GO:0009639//response to red or far red light	gi|118486790|gb|ABK95230.1|/1.10632e-97/unknown [Populus trichocarpa]
Potri.003G216500.1	9.53477642877147	0.916407263294423	-	-	-	-	gi|224076016|ref|XP_002304874.1|/1.02652e-175/predicted protein [Populus trichocarpa]
Potri.006G117500.1	-5.78177354754718	0.902088197146563	-	-	-	GO:0006351//transcription, DNA-dependent	gi|224068939|ref|XP_002326236.1|/0/predicted protein [Populus trichocarpa]
Potri.001G054100.1	10.0810182066483	0.947081712062257	-	GO:0044464//cell part	-	-	gi|224057678|ref|XP_002299294.1|/5.50195e-99/predicted protein [Populus trichocarpa]
Potri.002G195500.1	-8.7787653778778	0.858197146562905	K00695|1|4e-38|154|pop:POPTR_743479|sucrose synthase [EC:2.4.1.13]	-	GO:0016757//transferase activity, transferring glycosyl groups	GO:0008152//metabolic process	gi|429326648|gb|AFZ78664.1|/9.87725e-38/sucrose synthase [Populus tomentosa]
Potri.002G039200.1	-10.0263367174571	0.944474708171206	K14516|1|3e-15|78.6|vvi:100246426|ethylene-responsive transcription factor 1	GO:0043231//intracellular membrane-bounded organelle	GO:0003676//nucleic acid binding;GO:0001071//nucleic acid binding transcription factor activity	GO:0006351//transcription, DNA-dependent;GO:0009743//response to carbohydrate stimulus;GO:0050794//regulation of cellular process	gi|224062151|ref|XP_002300780.1|/5.92489e-59/AP2/ERF domain-containing transcription factor [Populus trichocarpa]
Potri.002G017900.1	11.1576545984409	0.980272373540856	-	GO:0030312//external encapsulating structure	-	GO:0000902//cell morphogenesis;GO:0009827//plant-type cell wall modification	gi|224061967|ref|XP_002300688.1|/1.18943e-154/hypothetical protein POPTRDRAFT_709919 [Populus trichocarpa]
Potri.001G320100.1	-9.19534542346449	0.892062256809338	-	-	-	-	-
Potri.012G033900.1	-5.21135576514514	0.833891050583658	K01183|1|1e-111|401|pop:POPTR_828660|chitinase [EC:3.2.1.14]	-	GO:0004553//hydrolase activity, hydrolyzing O-glycosyl compounds;GO:0043167//ion binding	GO:0006026	gi|224120556|ref|XP_002318359.1|/6.88656e-155/predicted protein [Populus trichocarpa]
Potri.011G163000.1	-4.48214272578215	0.801750972762646	K00102|1|4e-07|55.1|olu:OSTLU_46355|D-lactate dehydrogenase (cytochrome) [EC:1.1.2.4]	-	GO:0050662//coenzyme binding;GO:0003824//catalytic activity	GO:0008152//metabolic process	gi|224122378|ref|XP_002330608.1|/0/predicted protein [Populus trichocarpa]
Potri.T011300.2	8.7476701667026	0.855784695201038	-	-	-	GO:0006952//defense response;GO:0001906//cell killing	gi|224145694|ref|XP_002325734.1|/1.21363e-26/predicted protein [Populus trichocarpa]
Potri.005G193600.1	-10.2157837274425	0.95295719844358	-	-	-	-	gi|118485790|gb|ABK94743.1|/2.22947e-22/unknown [Populus trichocarpa]
Potri.018G148900.1	10.9546459667345	0.976044098573281	K07213|1|1e-06|49.3|ath:AT3G56240|copper chaperone	-	GO:0043169//cation binding	GO:0006812//cation transport	gi|224118720|ref|XP_002331430.1|/3.49094e-59/predicted protein [Populus trichocarpa]
Potri.001G221100.1	8.47668457734986	0.8289364461738	-	-	-	-	gi|224120542|ref|XP_002330968.1|/1.2024e-138/predicted protein [Populus trichocarpa]
Potri.001G008900.1	-10.3766346565794	0.959234760051881	-	-	-	-	gi|224057122|ref|XP_002299130.1|/1.60044e-146/predicted protein [Populus trichocarpa]
Potri.009G040000.1	9.07692663693408	0.883268482490272	-	-	-	-	gi|224104347|ref|XP_002313406.1|/6.25931e-104/predicted protein [Populus trichocarpa]
Potri.T163900.1	-7.20893656806709	0.967535667963684	-	-	GO:0016741	GO:0006730//one-carbon metabolic process	gi|224090001|ref|XP_002308901.1|/1.79244e-133/predicted protein [Populus trichocarpa]
Potri.005G089900.1	-4.92219541654164	0.8215953307393	-	-	-	-	-
Potri.009G004300.1	8.50548963343344	0.831854734111543	K13993|1|2e-11|65.5|rcu:RCOM_0706490|HSP20 family protein	-	-	-	gi|224106856|ref|XP_002314308.1|/2.80546e-24/predicted protein [Populus trichocarpa]
Potri.001G188500.2	8.32119214737275	0.813242542153048	-	-	GO:0046914//transition metal ion binding;GO:0003677//DNA binding;GO:0001071//nucleic acid binding transcription factor activity	GO:0006351//transcription, DNA-dependent	gi|224059138|ref|XP_002299734.1|/9.65828e-88/predicted protein [Populus trichocarpa]
Potri.008G082000.1	-8.4408768362203	0.825434500648508	-	-	-	-	gi|224098830|ref|XP_002311283.1|/7.77286e-27/predicted protein [Populus trichocarpa]
Potri.013G041700.1	-8.28541116487968	0.809208819714656	K01183|1|2e-11|68.2|gmx:100778936|chitinase [EC:3.2.1.14]	-	GO:0030247//polysaccharide binding	GO:0006952//defense response	gi|224123432|ref|XP_002319077.1|/5.51931e-108/predicted protein [Populus trichocarpa]
Potri.004G100100.1	-5.63249154128722	0.879610894941634	-	-	-	-	gi|118481089|gb|ABK92498.1|/4.74234e-117/unknown [Populus trichocarpa]
Potri.001G355200.1	-5.85600249436085	0.904293125810636	K05278|1|1e-46|185|vvi:100249002|flavonol synthase [EC:1.14.11.23];K05277|5|7e-45|179|ath:AT4G22880|leucoanthocyanidin dioxygenase [EC:1.14.11.19]	-	GO:0016491//oxidoreductase activity	GO:0008152//metabolic process	gi|224061029|ref|XP_002300323.1|/0/predicted protein [Populus trichocarpa]
Potri.010G170800.1	9.6456672914817	0.923514915693904	K08770|1|4e-14|74.3|gmx:100819694|ubiquitin C	-	-	-	-
Potri.012G101000.1	-5.75701901756605	0.876679636835279	K13424|1|6e-24|109|vvi:100243352|WRKY transcription factor 33	-	GO:0003677//DNA binding;GO:0001071//nucleic acid binding transcription factor activity	GO:0010467//gene expression	gi|224122078|ref|XP_002318747.1|/7.38964e-98/predicted protein [Populus trichocarpa]
Potri.014G146000.1	-6.07491208151837	0.92	K12338|1|1e-104|344|ath:AT4G14090|anthocyanin 5-O-glucosyltransferase [EC:2.4.1.-];K13692|5|4e-101|344|ath:AT1G05530|UDP-glucose:(indol-3-yl)acetate beta-D-glucosyltransferase [EC:2.4.1.121]	-	GO:0016757//transferase activity, transferring glycosyl groups	-	gi|224131444|ref|XP_002321086.1|/0/predicted protein [Populus trichocarpa]
Potri.T105700.1	8.42862672882111	0.824474708171206	-	-	-	-	gi|224069108|ref|XP_002302902.1|/5.73419e-62/predicted protein [Populus trichocarpa]
Potri.015G046200.1	-4.9886275436344	0.822594033722438	K09422|1|5e-167|585|pop:POPTR_666227|myb proto-oncogene protein, plant	-	-	-	-
Potri.009G104800.1	-8.28734387450741	0.809208819714656	-	-	-	-	gi|224103549|ref|XP_002313100.1|/1.90239e-65/predicted protein [Populus trichocarpa]
Potri.001G069200.1	-5.19301522649771	0.852230869001297	-	GO:0043231//intracellular membrane-bounded organelle	GO:0004551//nucleotide diphosphatase activity	-	gi|224053585|ref|XP_002297885.1|/3.28987e-94/predicted protein [Populus trichocarpa]
Potri.002G207000.1	8.26955142193407	0.807509727626459	K14486|1|2e-18|88.6|mtr:MTR_2g005240|auxin response factor	GO:0043231//intracellular membrane-bounded organelle	GO:0005515//protein binding	GO:0009755//hormone-mediated signaling pathway	gi|359479836|ref|XP_002270286.2|/4.1188e-28/PREDICTED: auxin response factor 23-like [Vitis vinifera]
Potri.003G174300.1	5.52907354128696	0.849610894941634	-	GO:0044464//cell part	-	-	gi|224072612|ref|XP_002303806.1|/9.33547e-121/predicted protein [Populus trichocarpa]
Potri.006G042100.1	-9.90348058436419	0.937859922178988	-	-	-	-	-
Potri.014G118300.1	9.52573191346979	0.915771725032425	-	GO:0043231//intracellular membrane-bounded organelle	-	GO:0010467//gene expression	gi|224130964|ref|XP_002320968.1|/6.0704e-64/predicted protein [Populus trichocarpa]
Potri.006G196300.1	-8.23258555148861	0.803203631647211	-	-	-	-	-
Potri.010G253800.1	9.70036035329422	0.927016861219196	K14488|1|9e-72|267|pop:POPTR_805651|SAUR family protein	-	-	-	gi|224113231|ref|XP_002316430.1|/9.83538e-71/SAUR family protein [Populus trichocarpa]
Potri.011G016500.1	8.70682361898048	0.851867704280156	K00895|1|2e-10|62.4|vvi:100244809|pyrophosphate--fructose-6-phosphate 1-phosphotransferase [EC:2.7.1.90]	GO:0043234//protein complex	GO:0008443//phosphofructokinase activity	GO:0006007//glucose catabolic process	gi|224115948|ref|XP_002317168.1|/1.12691e-33/predicted protein [Populus trichocarpa]
Potri.009G083600.1	10.3888918761196	0.95988326848249	K13449|1|3e-61|231|vvi:100258414|pathogenesis-related protein 1	-	-	-	gi|224105787|ref|XP_002313932.1|/1.16116e-83/predicted protein [Populus trichocarpa]
Potri.T178900.1	-5.9617813150978	0.898028534370947	K00799|1|5e-83|305|gmx:547936|glutathione S-transferase [EC:2.5.1.18]	-	GO:0016846//carbon-sulfur lyase activity;GO:0016765//transferase activity, transferring alkyl or aryl (other than methyl) groups	GO:0009755//hormone-mediated signaling pathway	gi|224146609|ref|XP_002326069.1|/4.81923e-126/predicted protein [Populus trichocarpa]
Potri.019G088200.1	-9.46602754644553	0.912075226977951	-	-	GO:0061135	GO:0010466//negative regulation of peptidase activity	gi|322366602|gb|ADW95381.1|/2.54074e-103/Kunitz-type trypsin inhibitor [Populus nigra]
Potri.T113400.1	-8.35121633434925	0.816498054474708	-	-	-	-	gi|224107100|ref|XP_002333566.1|/3.62665e-56/predicted protein [Populus trichocarpa]
Potri.007G112100.1	-8.51605941004451	0.83313878080415	-	-	-	-	-
Potri.005G252400.1	9.11208336920016	0.885901426718547	-	-	-	-	-
Potri.015G063300.1	10.1937345616021	0.952140077821012	-	-	-	-	-
Potri.009G072200.1	9.16478044493254	0.889948119325551	-	-	-	-	gi|224103933|ref|XP_002313250.1|/8.99589e-63/predicted protein [Populus trichocarpa]
Potri.006G042200.1	-5.63149484373216	0.892178988326848	-	-	-	-	-
Potri.007G038200.1	5.47581082262278	0.871439688715953	K00423|1|4e-157|553|aly:ARALYDRAFT_892557|L-ascorbate oxidase [EC:1.10.3.3]	-	-	-	-
Potri.009G140400.1	-4.57623923129422	0.806874189364462	-	GO:0005576//extracellular region	GO:0046914//transition metal ion binding;GO:0004871//signal transducer activity;GO:0016491//oxidoreductase activity;GO:0016209//antioxidant activity	GO:0008152//metabolic process	gi|224105101|ref|XP_002313686.1|/8.95755e-121/predicted protein [Populus trichocarpa]
Potri.006G035100.1	-9.06581699295105	0.882451361867704	-	GO:0031224//intrinsic to membrane	-	-	gi|224089935|ref|XP_002308871.1|/9.60749e-70/predicted small molecule transporter [Populus trichocarpa]
Potri.010G115100.1	-8.71908419298252	0.852853437094682	-	-	-	-	gi|224108349|ref|XP_002314816.1|/5.95546e-79/predicted protein [Populus trichocarpa]
Potri.009G142500.1	8.21904759853328	0.801647211413748	-	-	-	-	gi|224105079|ref|XP_002313679.1|/7.07027e-139/predicted protein [Populus trichocarpa]
Potri.019G123900.1	9.19860093801022	0.892386511024643	-	GO:0044464//cell part	-	-	gi|224145523|ref|XP_002325673.1|/2.66329e-60/predicted protein [Populus trichocarpa]
Potri.T055900.1	-8.51011952701752	0.832749675745785	K13448|1|4e-06|48.9|pop:POPTR_711309|calcium-binding protein CML	-	GO:0046872//metal ion binding	-	gi|224101433|ref|XP_002334277.1|/7.18343e-71/predicted protein [Populus trichocarpa]
Potri.012G056800.1	-4.98635769961032	0.836472114137484	-	-	-	-	gi|224118826|ref|XP_002317916.1|/1.00183e-122/predicted protein [Populus trichocarpa]
Potri.010G072400.1	-10.7650507970354	0.971491569390402	K09286|1|5e-13|72.4|osa:4349395|EREBP-like factor	GO:0043231//intracellular membrane-bounded organelle	GO:0001071//nucleic acid binding transcription factor activity	GO:0006351//transcription, DNA-dependent;GO:0000160//two-component signal transduction system (phosphorelay);GO:0009743//response to carbohydrate stimulus	gi|224107871|ref|XP_002314634.1|/7.74967e-34/AP2/ERF domain-containing transcription factor [Populus trichocarpa]
Potri.009G063300.1	-5.33245725394022	0.850246433203632	K00083|1|2e-150|530|pop:POPTR_667694|cinnamyl-alcohol dehydrogenase [EC:1.1.1.195]	-	GO:0016616//oxidoreductase activity, acting on the CH-OH group of donors, NAD or NADP as acceptor;GO:0046914//transition metal ion binding	GO:0008152//metabolic process	gi|224144875|ref|XP_002336182.1|/0/cinnamyl alcohol dehydrogenase-like protein [Populus trichocarpa]
Potri.006G042000.1	-8.7792597656898	0.858197146562905	-	-	-	-	-
Potri.014G048800.1	-8.72669462175865	0.853800259403372	-	-	-	-	-
Potri.015G089400.1	9.28888048965603	0.899079118028534	K01598|1|3e-11|64.7|pop:POPTR_902060|phosphopantothenoylcysteine decarboxylase [EC:4.1.1.36]	-	-	-	-
Potri.014G066300.1	-4.91150343323292	0.830259403372244	-	GO:0031410//cytoplasmic vesicle	-	GO:0000902//cell morphogenesis;GO:0009827//plant-type cell wall modification;GO:0000003//reproduction	gi|224129938|ref|XP_002320708.1|/1.29788e-151/hypothetical protein POPTRDRAFT_572072 [Populus trichocarpa]
Potri.004G180200.1	-9.39624345085003	0.907185473411154	-	GO:0005576//extracellular region	GO:0046914//transition metal ion binding;GO:0004871//signal transducer activity;GO:0003824//catalytic activity;GO:0016209//antioxidant activity	GO:0008152//metabolic process	gi|224078432|ref|XP_002305540.1|/4.43325e-115/predicted protein [Populus trichocarpa]
Potri.009G083000.1	-9.17346216596986	0.890557717250324	K13449|1|6e-64|242|rcu:RCOM_1381930|pathogenesis-related protein 1	-	-	-	gi|224105801|ref|XP_002313935.1|/2.25471e-80/predicted protein [Populus trichocarpa]
Potri.008G108700.1	8.22515730257562	0.802178988326848	-	-	-	-	-
Potri.016G130200.1	9.02242716591529	0.878664072632944	-	-	-	-	gi|224091084|ref|XP_002309173.1|/2.61352e-46/predicted protein [Populus trichocarpa]
Potri.014G095600.1	8.31938468132464	0.812775616083009	-	-	-	-	gi|224127870|ref|XP_002320184.1|/4.43464e-71/predicted protein [Populus trichocarpa]
Potri.019G106500.1	9.36542437883011	0.90514915693904	K07213|1|2e-11|66.2|mtr:MTR_7g013660|copper chaperone	-	GO:0043169//cation binding	GO:0000041//transition metal ion transport	gi|224145579|ref|XP_002325693.1|/1.19615e-83/predicted protein [Populus trichocarpa]
Potri.005G088300.1	-8.39664876062411	0.821037613488975	-	-	-	-	gi|224106033|ref|XP_002333733.1|/5.01171e-61/predicted protein [Populus trichocarpa]
Potri.016G016200.1	-8.45293727751923	0.826472114137484	K08237|1|1e-59|229|vvi:100246482|hydroquinone glucosyltransferase [EC:2.4.1.218]	-	GO:0016757//transferase activity, transferring glycosyl groups	-	gi|224137376|ref|XP_002322542.1|/0/predicted protein [Populus trichocarpa]
Potri.003G153300.1	-8.90671119615829	0.868923476005188	-	-	-	-	gi|224072383|ref|XP_002303709.1|/5.55009e-41/predicted protein [Populus trichocarpa]
Potri.006G170300.1	-8.25880029681096	0.805901426718547	-	-	-	-	gi|224117590|ref|XP_002331674.1|/0/f-box family protein [Populus trichocarpa]
Potri.001G000300.1	8.29626235432272	0.810350194552529	-	-	-	-	-
Potri.011G162800.1	-5.78692149102036	0.892996108949416	K00102|1|4e-06|51.6|olu:OSTLU_46355|D-lactate dehydrogenase (cytochrome) [EC:1.1.2.4]	-	GO:0050662//coenzyme binding;GO:0003824//catalytic activity	GO:0008152//metabolic process	gi|224108834|ref|XP_002333339.1|/0/predicted protein [Populus trichocarpa]
Potri.008G174900.1	-8.56204731906138	0.837924773022049	K00799|1|3e-86|316|pop:POPTR_576992|glutathione S-transferase [EC:2.5.1.18]	-	GO:0016829//lyase activity	-	gi|224102279|ref|XP_002312620.1|/3.11068e-111/predicted protein [Populus trichocarpa]
Potri.T149300.1	-6.04305087480832	0.883229571984436	K00083|1|1e-98|358|osa:4348690|cinnamyl-alcohol dehydrogenase [EC:1.1.1.195]	-	-	-	-
Potri.005G244100.1	5.81361146267357	0.889118028534371	-	GO:0030312//external encapsulating structure	-	GO:0000902//cell morphogenesis;GO:0009827//plant-type cell wall modification	gi|224085934|ref|XP_002307745.1|/1.52195e-154/hypothetical protein POPTRDRAFT_818831 [Populus trichocarpa]
Potri.004G202100.1	-8.59412550227483	0.841024643320363	K02326|1|3e-09|58.9|smo:SELMODRAFT_115079|DNA polymerase epsilon subunit 3 [EC:2.7.7.7]	-	GO:0003676//nucleic acid binding	-	gi|224132354|ref|XP_002328248.1|/6.59909e-38/predicted protein [Populus trichocarpa]
Potri.002G240300.1	9.47939180858964	0.913009079118029	-	-	-	-	gi|255560201|ref|XP_002521118.1|/2.00743e-70/conserved hypothetical protein [Ricinus communis]
Potri.010G241500.1	8.48187567402521	0.829779507133593	-	-	-	-	gi|224113405|ref|XP_002316486.1|/1.29836e-102/predicted protein [Populus trichocarpa]
Potri.006G072700.1	9.63189295160865	0.922671854734112	K08286|1|2e-13|74.7|ath:AT4G28490|protein-serine/threonine kinase [EC:2.7.11.-];K13420|2|3e-11|67.4|vvi:100253808|LRR receptor-like serine/threonine-protein kinase FLS2 [EC:2.7.11.1]	-	GO:0016791//phosphatase activity	-	gi|224090495|ref|XP_002309000.1|/0/predicted protein [Populus trichocarpa]
Potri.001G399200.1	10.1884972921758	0.951945525291829	K01728|1|4e-08|55.1|gmx:100803229|pectate lyase [EC:4.2.2.2]	-	-	GO:0006952//defense response;GO:0008219//cell death;GO:0009695//jasmonic acid biosynthetic process;GO:0042221//response to chemical stimulus;GO:0009791//post-embryonic development;GO:0007165//signal transduction;GO:0009697//salicylic acid biosynthetic process	gi|224128107|ref|XP_002329083.1|/2.38356e-53/predicted protein [Populus trichocarpa]
Potri.010G250300.1	-9.24704974509047	0.896147859922179	-	-	-	-	gi|224110010|ref|XP_002315385.1|/1.42836e-147/predicted protein [Populus trichocarpa]
Potri.018G106000.1	-9.92607774881131	0.9389364461738	-	-	-	-	gi|224143937|ref|XP_002325128.1|/5.0478e-95/predicted protein [Populus trichocarpa]
Potri.011G158900.1	-9.419055375266	0.908910505836576	-	-	GO:0046993;GO:0050662//coenzyme binding	GO:0008152//metabolic process	gi|224115658|ref|XP_002317090.1|/5.73904e-38/predicted protein [Populus trichocarpa]
Potri.012G032300.1	10.0660556469462	0.946355382619974	-	GO:0016020//membrane	-	-	gi|238055373|sp|B9I534.1|CASP1_POPTR/3.5378e-82/RecName: Full=Casparian strip membrane protein POPTRDRAFT_569472
Potri.007G041500.1	9.86029195954155	0.935304798962386	-	-	-	-	-
Potri.017G151000.1	-8.30658613293238	0.811841763942931	-	-	-	-	-
Potri.006G002300.1	8.95673964135549	0.87325551232166	-	-	-	-	gi|224089515|ref|XP_002308741.1|/1.96601e-22/predicted protein [Populus trichocarpa]
Potri.007G015100.1	6.47416969010856	0.940311284046693	-	-	-	-	-
Potri.012G032000.1	8.41354217514898	0.822827496757458	-	GO:0031224//intrinsic to membrane	-	-	gi|224120604|ref|XP_002318371.1|/1.43212e-20/predicted protein [Populus trichocarpa]
Potri.005G070900.4	9.19462977550227	0.892062256809338	K00901|1|0.0|1008|pop:POPTR_715832|diacylglycerol kinase [EC:2.7.1.107]	-	GO:0005488//binding;GO:0016301//kinase activity	GO:0048827//phyllome development;GO:0007186//G-protein coupled receptor signaling pathway;GO:0006950//response to stress	gi|224081076|ref|XP_002306287.1|/0/predicted protein [Populus trichocarpa]
Potri.006G215700.1	-9.83709927678146	0.934357976653696	K02069|1|3e-145|513|pop:POPTR_561531|putative ABC transport system permease protein	GO:0016020//membrane	-	-	gi|224092015|ref|XP_002309439.1|/3.92509e-144/predicted protein [Populus trichocarpa]
Potri.004G180100.1	-9.65308079677087	0.923942931258106	-	GO:0005576//extracellular region	GO:0046914//transition metal ion binding;GO:0016491//oxidoreductase activity	-	gi|224080688|ref|XP_002306210.1|/8.19008e-127/predicted protein [Populus trichocarpa]
Potri.001G303000.1	-5.41398590270921	0.868949416342412	K13496|1|3e-121|434|ath:AT2G36770|UDP-glucosyl transferase 73C [EC:2.4.1.-]	-	GO:0035251//UDP-glucosyltransferase activity	-	gi|224056138|ref|XP_002298734.1|/0/predicted protein [Populus trichocarpa]
Potri.001G301700.1	6.09190144907192	0.91686121919585	-	-	-	-	gi|224060528|ref|XP_002300230.1|/4.05478e-151/predicted protein [Populus trichocarpa]
Potri.007G111700.1	-8.57568548664715	0.8394682230869	-	-	-	-	-
Potri.004G235600.1	-5.56144403080224	0.868495460440986	K15095|1|6e-82|302|vvi:100248214|(+)-neomenthol dehydrogenase [EC:1.1.1.208]	-	GO:0003824//catalytic activity	GO:0008152//metabolic process	gi|224129606|ref|XP_002328758.1|/2.07807e-152/predicted protein [Populus trichocarpa]
Potri.011G126000.1	-5.39371120929972	0.871958495460441	-	-	-	-	gi|255569607|ref|XP_002525769.1|/2.6599e-20/conserved hypothetical protein [Ricinus communis]
Potri.002G075600.1	8.69128357378692	0.850311284046693	-	-	-	-	gi|224082368|ref|XP_002306665.1|/1.29346e-13/predicted protein [Populus trichocarpa]
Potri.008G166200.1	-9.87968511139664	0.936446173800259	K14516|1|3e-80|296|pop:POPTR_804955|ethylene-responsive transcription factor 1	GO:0043231//intracellular membrane-bounded organelle	GO:0003676//nucleic acid binding;GO:0001071//nucleic acid binding transcription factor activity	GO:0006351//transcription, DNA-dependent	gi|224110988|ref|XP_002315707.1|/3.46502e-79/AP2/ERF domain-containing transcription factor [Populus trichocarpa]
Potri.001G408300.1	-6.1501971895704	0.922671854734112	-	-	-	-	gi|255569607|ref|XP_002525769.1|/1.99593e-22/conserved hypothetical protein [Ricinus communis]
Potri.017G125700.1	8.3344738901586	0.814513618677043	K09422|1|7e-161|564|pop:POPTR_552998|myb proto-oncogene protein, plant	GO:0043231//intracellular membrane-bounded organelle	GO:0003676//nucleic acid binding	-	gi|224069398|ref|XP_002302972.1|/8.26133e-160/predicted protein [Populus trichocarpa]
Potri.016G074000.1	8.4630303579681	0.827678339818418	K13070|1|1e-76|284|osa:4335093|momilactone-A synthase [EC:1.1.1.295];K09841|2|9e-68|254|pop:POPTR_547844|xanthoxin dehydrogenase [EC:1.1.1.288]	-	GO:0033764//steroid dehydrogenase activity, acting on the CH-OH group of donors, NAD or NADP as acceptor	GO:0008152//metabolic process	gi|224140061|ref|XP_002323405.1|/7.97548e-142/predicted protein [Populus trichocarpa]
Potri.013G134300.1	8.92864586567918	0.870856031128405	-	GO:0044464//cell part	-	GO:0000902//cell morphogenesis;GO:0009827//plant-type cell wall modification;GO:0000003//reproduction	gi|224124548|ref|XP_002319359.1|/2.22319e-143/hypothetical protein POPTRDRAFT_243090 [Populus trichocarpa]
Potri.019G122600.1	-8.4865336749192	0.830220492866407	-	-	-	-	gi|224106593|ref|XP_002333660.1|/4.05244e-83/predicted protein [Populus trichocarpa]
Potri.014G006200.1	-8.24581835405854	0.804824902723735	-	-	-	-	-
Potri.011G153500.1	6.9911943043841	0.959416342412451	K15400|1|7e-63|239|rcu:RCOM_1447050|omega-hydroxypalmitate O-feruloyl transferase [EC:2.3.1.188]	-	GO:0016746//transferase activity, transferring acyl groups	-	gi|224101489|ref|XP_002334273.1|/0/predicted protein [Populus trichocarpa]
Potri.001G389200.1	-4.72963154931601	0.809040207522698	K13691|1|1e-149|528|pop:POPTR_810275|pathogen-inducible salicylic acid glucosyltransferase [EC:2.4.1.-]	-	GO:0035251//UDP-glucosyltransferase activity	-	gi|224116974|ref|XP_002331798.1|/0/predicted protein [Populus trichocarpa]
Potri.005G043600.1	8.31395817580175	0.812295719844358	-	-	-	-	gi|224130886|ref|XP_002328400.1|/4.49206e-76/predicted protein [Populus trichocarpa]
Potri.001G007700.1	8.72130186057465	0.853203631647211	K02291|1|1e-172|604|rcu:RCOM_0878400|phytoene synthase [EC:2.5.1.32]	-	GO:0016740//transferase activity	GO:0008152//metabolic process	gi|255572256|ref|XP_002527067.1|/1.28803e-171/Phytoene synthase, chloroplast precursor, putative [Ricinus communis]
